# Supplementary material for: Altered liver lipidome markedly overlaps with human plasma lipids at diabetes risk and reveals adipose-liver interaction
Source: J Lipid Res. 2025 Mar 4;66(4):100767. doi: 10.1016/j.jlr.2025.100767 (PMC11997378; doi:10.1016/j.jlr.2025.100767)
Supplement: Additional file 1 [file mmc2.xlsx]

## Sheet: R
Additionla file 1: Correlation coefficient between lipid species and genes derived from the mixOmics R package
	1700028E10Rik	Btbd1	Sult2a4	Col5a3	Orm2	Evi5	Cltc	Dynlt1c...8	Lzts3	Clcn3	Mfsd11	Ociad2	Gm11408	Mrpl38	Mup3	Igfbp2	Mup.ps19	Anpep	C3	Cops8	Cyp3a44	Hnrnpk	Sh3glb2	Ehmt2...24	Sec61a2	Gsn	X1600014C10Rik...27	Asgr2	Mup18	Gm2007	Ggcx	Tmem94	Slc9a6	Gm4673	Acsl3	Tm7sf2	Gm37273	Zfp143	Hamp2...39	Trf	C9	Gm11619	Gm11007	L3mbtl3	Mup17	Mpp6	Ppp4r1	Pcyt2	Anapc10
CE(18:2)	-0.133565	-0.119505	0.0332976	-0.18189	-0.187337	-0.0875355	0.0428518	0.434357	0.00780188	0.270315	-0.136459	-0.154497	-0.179059	0.0955397	-0.295009	0.226702	-0.374785	0.0438036	0.0963654	0.0763186	0.127335	0.130694	0.0628312	0.0972288	-0.0349551	-0.0136955	0.0391388	0.248338	0.370552	0.542578	0.228164	0.103151	0.0615741	0.0705318	0.0602917	0.627655	0.362349	0.311916	0.524698	0.0498728	-0.284169	-0.345833	0.45649	0.0706405	-0.478236	-0.0739852	-0.0336432	0.20135	0.167634
CE(18:4)	-0.87562	-0.772132	0.791752	-0.507313	-0.588005	-0.54822	0.58297	0.682136	0.43776	0.659349	-0.350163	-0.568635	-0.718466	0.407497	-0.628778	0.530066	-0.748844	0.8372	0.756502	0.71896	0.744039	0.710985	0.440751	-0.584971	0.597169	-0.720602	0.598629	0.588656	0.389632	0.486132	0.771038	0.589172	0.632542	0.557562	0.897816	0.496921	0.540589	0.311742	0.738632	0.792489	-0.678849	-0.464218	0.40764	0.541932	-0.646588	0.689475	0.671412	0.60939	0.618069
CE(20:2)	-0.783875	-0.542203	0.60029	-0.424804	-0.509167	-0.46754	0.620219	0.386537	0.663222	0.643446	-0.393649	-0.533577	-0.573743	0.38089	-0.505811	0.568332	-0.76339	0.790219	0.788926	0.50935	0.641786	0.63005	0.533805	-0.734687	0.778035	-0.795207	0.790283	0.539541	0.19583	0.292884	0.763536	0.496726	0.664753	0.499748	0.789532	0.405552	0.249188	0.626652	0.610246	0.937703	-0.763955	-0.613632	0.222677	0.691296	-0.5236	0.583803	0.572806	0.583129	0.669788
CE(22:6)	0.663355	0.76311	-0.762619	0.798092	0.696794	0.544272	-0.773228	-0.557961	-0.580587	-0.599623	0.618128	0.687208	0.813703	-0.690561	0.748065	-0.570615	0.650531	-0.815697	-0.836101	-0.549051	-0.710856	-0.702182	-0.487689	0.649457	-0.531156	0.565338	-0.533958	-0.398159	-0.523722	-0.463881	-0.669328	-0.793966	-0.504317	-0.757388	-0.651189	-0.445724	-0.47729	-0.322259	-0.678727	-0.695598	0.642657	0.535036	-0.351623	-0.711715	0.509152	-0.651241	-0.69175	-0.693803	-0.40444
CER(16:0)	-0.412348	-0.343824	0.626038	-0.735919	-0.778824	-0.57843	0.543416	0.426432	0.464496	0.478069	-0.632689	-0.652634	-0.501032	0.56465	-0.643733	0.428601	-0.402918	0.351429	0.544458	0.327284	0.490665	0.479094	0.127853	-0.336912	0.335806	-0.330193	0.532087	0.503349	0.747636	0.261839	0.492368	0.725236	0.173582	0.69709	0.220214	0.340364	0.497081	0.386259	0.309055	0.258601	-0.440788	-0.674345	0.29749	0.403004	-0.637118	0.243549	0.117544	0.776843	0.204598
CER(22:0)	0.80637	0.690791	-0.827785	0.721089	0.693998	0.516001	-0.658971	-0.520419	-0.583996	-0.702388	0.614482	0.809363	0.673569	-0.665903	0.850876	-0.601842	0.762504	-0.90977	-0.808495	-0.583185	-0.854503	-0.894594	-0.393212	0.659758	-0.712909	0.545151	-0.597346	-0.476834	-0.470344	-0.418824	-0.892072	-0.744826	-0.665481	-0.877886	-0.722916	-0.479268	-0.611362	-0.372132	-0.797633	-0.803964	0.885434	0.67941	-0.366176	-0.728913	0.692521	-0.552878	-0.680036	-0.785009	-0.644514
DAG(16:1/18:1)	0.354898	0.127346	-0.254293	0.157326	0.119431	0.0599271	-0.107646	-0.220695	-0.300019	-0.285475	0.288057	0.519641	0.0841451	-0.249407	0.587113	-0.384179	0.566247	-0.452618	-0.229152	-0.147165	-0.53792	-0.438196	-0.15975	0.139133	-0.381436	0.124747	-0.140444	-0.0908792	-0.1041	-0.321953	-0.664171	-0.272518	-0.6295	-0.489265	-0.278774	-0.321252	-0.441856	-0.22372	-0.608338	-0.423066	0.697862	0.465981	-0.310469	-0.442113	0.285529	0.0752544	-0.32662	-0.333232	-0.550241
DAG(16:1/18:3)	0.469738	0.152707	-0.252858	0.0510869	0.199929	0.11955	0.0406019	-0.366011	0.0531543	-0.418026	-0.123937	0.106901	0.258556	0.106889	0.147631	-0.277429	0.414182	-0.0911516	-0.184951	-0.278189	-0.352272	-0.0726371	-0.143885	-0.0639778	-0.158131	0.38602	-0.300821	-0.517705	-0.124344	-0.182226	-0.264607	-0.0792385	-0.0630557	-0.0432747	-0.604499	-0.287539	-0.152045	-0.240535	-0.427939	-0.16715	0.261433	0.0583313	-0.193399	0.219365	0.435038	-0.291244	-0.162535	-0.377607	-0.119654
DAG(18:0/18:2)	-0.602219	-0.410948	0.474764	-0.474122	-0.475349	-0.281513	0.334272	0.549999	0.364138	0.621987	-0.387023	-0.587026	-0.527723	0.361917	-0.7097	0.560775	-0.822823	0.52425	0.535334	0.358376	0.689063	0.516794	0.309446	-0.233593	0.397901	-0.396626	0.387056	0.442182	0.401241	0.58532	0.725008	0.46996	0.456386	0.557072	0.569946	0.65446	0.502694	0.485565	0.901148	0.534434	-0.779437	-0.589749	0.495864	0.424138	-0.669335	0.291976	0.452698	0.642646	0.496514
DAG(18:1/20:4)	-0.720451	-0.616117	0.593418	-0.61372	-0.564242	-0.481713	0.587363	0.75866	0.52513	0.711921	-0.500427	-0.645608	-0.676193	0.538833	-0.730078	0.77635	-0.833569	0.663139	0.680204	0.520035	0.702556	0.545086	0.642281	-0.471447	0.561015	-0.63975	0.572093	0.625965	0.559956	0.694801	0.718703	0.648225	0.643282	0.559487	0.773883	0.751269	0.597253	0.59476	0.888171	0.639787	-0.733164	-0.588475	0.603351	0.53715	-0.612551	0.479911	0.587903	0.68302	0.502319
DCER(16:0)	-0.137736	-0.122499	0.222991	-0.547201	-0.543745	-0.311899	0.521447	0.219426	0.387876	0.245089	-0.4102	-0.32025	-0.393671	0.317559	-0.391592	0.2296	-0.353885	0.255016	0.559645	-0.03727	0.135349	0.21247	0.0456266	-0.262025	0.119509	-0.296608	0.526558	0.270584	0.533527	0.168481	0.331843	0.537856	-0.0423321	0.354338	-0.000874093	0.353934	0.0794142	0.472693	0.243343	0.337644	-0.353401	-0.715123	0.0518784	0.492093	-0.495265	0.0251177	-0.174559	0.547775	-0.00671188
DCER(24:1)	-0.754555	-0.677523	0.750309	-0.750446	-0.730798	-0.723995	0.897752	0.617634	0.752039	0.673139	-0.658114	-0.689077	-0.649806	0.722627	-0.630434	0.748473	-0.589063	0.831595	0.863644	0.57777	0.577786	0.698451	0.703031	-0.88245	0.827171	-0.817067	0.90828	0.72174	0.64605	0.36885	0.688703	0.829106	0.701046	0.646041	0.741662	0.512209	0.520035	0.62636	0.481098	0.80013	-0.639115	-0.71537	0.344935	0.757081	-0.562983	0.575559	0.477735	0.734551	0.494765
DCER(26:0)	0.29105	0.400972	-0.264703	0.552388	0.443242	0.449944	-0.608967	-0.428988	-0.39581	-0.460356	0.405632	0.21263	0.415044	-0.528332	0.136695	-0.537083	0.13091	-0.255204	-0.441408	-0.262047	-0.0517547	-0.214886	-0.661207	0.571447	-0.435653	0.469409	-0.569708	-0.581214	-0.533075	-0.285922	-0.0299166	-0.430492	-0.14684	-0.14031	-0.379647	-0.476882	-0.201329	-0.565385	-0.166908	-0.244881	0.0919847	0.273878	-0.263054	-0.238588	0.281731	-0.417765	-0.168354	-0.359263	0.0211258
HCER(16:0)	-0.375641	-0.37488	0.542236	-0.668564	-0.650369	-0.659668	0.593324	0.665871	0.563226	0.426527	-0.696417	-0.684592	-0.423698	0.632052	-0.670639	0.650301	-0.424241	0.337783	0.435283	0.379167	0.431253	0.36211	0.431782	-0.354629	0.379364	-0.400252	0.495382	0.562125	0.866439	0.525255	0.477828	0.759631	0.500292	0.583041	0.23784	0.517755	0.707355	0.479945	0.323904	0.211944	-0.37978	-0.666935	0.5754	0.470314	-0.453552	0.127119	0.150767	0.631264	0.294856
LCER(16:0)	0.527785	0.634003	-0.537177	0.667849	0.609563	0.674217	-0.74764	-0.720299	-0.747794	-0.596505	0.659154	0.576678	0.755087	-0.620924	0.553709	-0.800927	0.647661	-0.442945	-0.629958	-0.544227	-0.519825	-0.284319	-0.843199	0.577183	-0.496659	0.711496	-0.574428	-0.584369	-0.623866	-0.71091	-0.420663	-0.673183	-0.570622	-0.433903	-0.571203	-0.609658	-0.448967	-0.713936	-0.517752	-0.471606	0.382042	0.469459	-0.650733	-0.559869	0.288907	-0.594874	-0.605583	-0.530749	-0.38301
LPE(18:1)	-0.789218	-0.44468	0.609031	-0.467708	-0.573922	-0.420671	0.394251	0.468101	0.537253	0.785224	-0.416134	-0.625017	-0.579523	0.367022	-0.618086	0.652928	-0.855413	0.546589	0.619666	0.508884	0.789987	0.558561	0.452641	-0.43863	0.661699	-0.638941	0.638434	0.644089	0.305614	0.427863	0.747377	0.452044	0.512454	0.581205	0.780302	0.524322	0.390377	0.675774	0.784733	0.661689	-0.799343	-0.564777	0.418888	0.392008	-0.678453	0.537001	0.581448	0.738201	0.617558
PC(18:1/18:2)	-0.698055	-0.606654	0.611273	-0.694004	-0.748877	-0.60355	0.587202	0.751408	0.56355	0.823763	-0.592657	-0.622479	-0.736737	0.546718	-0.668338	0.709405	-0.815551	0.497991	0.669493	0.559803	0.632608	0.564579	0.533993	-0.48592	0.533207	-0.595657	0.624952	0.744287	0.683422	0.750322	0.63165	0.579045	0.40619	0.53791	0.61704	0.854696	0.584211	0.786384	0.826489	0.547295	-0.673746	-0.694249	0.680794	0.459315	-0.834828	0.540061	0.471165	0.731933	0.531527
PC(18:1/20:4)	-0.886196	-0.650949	0.72249	-0.616988	-0.70725	-0.62711	0.610972	0.683425	0.655053	0.892909	-0.539398	-0.667011	-0.728715	0.527709	-0.639454	0.794264	-0.864709	0.647432	0.741636	0.673756	0.77281	0.633779	0.673651	-0.643122	0.772384	-0.799535	0.779625	0.823339	0.504351	0.587826	0.735571	0.58123	0.607968	0.579247	0.890491	0.690614	0.520274	0.7939	0.797216	0.732772	-0.758132	-0.615308	0.567912	0.485905	-0.74294	0.700032	0.65506	0.768659	0.65656
PC(18:1/22:5)	-0.20328	0.078404	0.108144	0.0417527	-0.170377	-0.0701351	-0.0743593	0.130072	0.119284	0.137006	0.0522668	-0.121033	-0.234649	-0.267788	-0.193353	0.0747084	-0.499092	-0.0668206	0.165174	0.058431	0.312436	-0.152266	-0.12484	0.246668	-0.104028	-0.288124	0.181236	0.157689	0.0124318	0.138866	0.301208	0.0737876	-0.0112766	0.0688522	0.183973	0.0682572	-0.0756881	0.25496	0.262948	0.14952	-0.242114	-0.23979	0.0989395	0.00703195	-0.238474	0.0508825	0.0159343	0.298058	0.148403
PE(18:0/22:6)	0.719244	0.411026	-0.509712	0.313013	0.524802	0.486012	-0.320456	-0.463589	-0.474345	-0.744575	0.355268	0.452949	0.407487	-0.276811	0.389842	-0.513196	0.669926	-0.422561	-0.459782	-0.551221	-0.535433	-0.565688	-0.378805	0.496987	-0.671634	0.561237	-0.62301	-0.710365	-0.313303	-0.444775	-0.596635	-0.228891	-0.450434	-0.351888	-0.603258	-0.596926	-0.425454	-0.731013	-0.585086	-0.578949	0.632096	0.55738	-0.476442	-0.302978	0.751486	-0.468482	-0.38047	-0.513584	-0.718931
PE(18:1/18:3)	-0.781853	-0.831918	0.781146	-0.56535	-0.652057	-0.790701	0.664217	0.831975	0.734072	0.698857	-0.66754	-0.707162	-0.733784	0.600373	-0.680744	0.720905	-0.770382	0.672338	0.611997	0.857693	0.726326	0.650938	0.694259	-0.674872	0.663496	-0.687539	0.509337	0.62066	0.572405	0.83753	0.693605	0.586748	0.840247	0.566933	0.675319	0.668845	0.764281	0.581037	0.658788	0.645142	-0.577629	-0.535236	0.823501	0.64712	-0.522293	0.684577	0.787433	0.478612	0.855465
PE(18:1/20:4)	-0.793077	-0.485587	0.603844	-0.469137	-0.621619	-0.537887	0.427069	0.543038	0.526295	0.841039	-0.455017	-0.568199	-0.492812	0.424393	-0.509706	0.643204	-0.718528	0.515775	0.558563	0.584323	0.629231	0.650836	0.480112	-0.567997	0.754943	-0.612927	0.703449	0.795972	0.433208	0.477631	0.661704	0.379813	0.500928	0.483384	0.707352	0.663993	0.512453	0.769048	0.680497	0.617978	-0.715417	-0.615184	0.510146	0.352865	-0.813678	0.524542	0.449381	0.659179	0.688089
PE(18:1/22:4)	-0.377929	-0.318501	0.205073	-0.320433	-0.383079	-0.186476	0.197201	0.329685	0.14773	0.56704	-0.159052	-0.126849	-0.457261	0.156338	-0.179779	0.269885	-0.461795	0.154235	0.351161	0.256147	0.247635	0.276343	0.220668	-0.212642	0.217342	-0.272448	0.30738	0.438537	0.229286	0.419702	0.205929	0.0727089	-0.0928257	0.1092	0.364859	0.589431	0.111162	0.536739	0.571137	0.285262	-0.342391	-0.276315	0.321294	0.0573429	-0.616796	0.423397	0.241551	0.345703	0.215827
PE(18:2/18:2)	-0.747371	-0.591055	0.604007	-0.588339	-0.652062	-0.570139	0.572619	0.711254	0.637962	0.792528	-0.567861	-0.656264	-0.681091	0.504465	-0.692387	0.741605	-0.896236	0.593819	0.676494	0.573032	0.699597	0.586864	0.587901	-0.53137	0.626949	-0.659695	0.640164	0.686261	0.549143	0.734232	0.743056	0.552913	0.606586	0.54766	0.683	0.799698	0.573402	0.79053	0.855543	0.678407	-0.769647	-0.709721	0.666218	0.56619	-0.738972	0.514649	0.557866	0.679715	0.678066
PE(18:2/20:4)	-0.632003	-0.430635	0.468901	-0.432399	-0.557776	-0.440278	0.298	0.577876	0.409313	0.761633	-0.404832	-0.479828	-0.530296	0.331805	-0.490644	0.574708	-0.729455	0.307402	0.429292	0.500025	0.572157	0.455586	0.401629	-0.316503	0.477887	-0.458041	0.466072	0.667479	0.438065	0.633134	0.527662	0.29118	0.322574	0.382498	0.552729	0.726516	0.475988	0.718316	0.739491	0.41089	-0.595767	-0.508572	0.619668	0.220251	-0.750804	0.458714	0.425182	0.568841	0.560495
PE(18:2/22:6)	-0.361809	-0.556452	0.535271	-0.780957	-0.592961	-0.501925	0.733177	0.624307	0.564279	0.382577	-0.681162	-0.669164	-0.659589	0.700589	-0.769719	0.615242	-0.545589	0.575655	0.647623	0.323659	0.517544	0.42041	0.495941	-0.41806	0.290421	-0.399548	0.379669	0.288642	0.712001	0.586717	0.528972	0.848147	0.491999	0.661628	0.33241	0.512356	0.549982	0.329276	0.563372	0.415056	-0.481127	-0.588752	0.474134	0.693657	-0.323207	0.287605	0.427276	0.602489	0.208015
PE(O16:0/20:4)	-0.324196	-0.095182	0.0936535	-0.108493	-0.224816	-0.0210566	-0.00102925	0.15608	-0.0244968	0.440462	0.0221798	-0.0416248	-0.159823	-0.0177888	-0.0930533	0.107966	-0.346789	0.131885	0.215956	0.10581	0.15061	0.292843	-0.0214401	-0.101516	0.211572	-0.144719	0.284539	0.375416	0.0901509	0.18102	0.244615	-0.0676901	-0.104326	0.0424663	0.27664	0.459855	0.0733265	0.4	0.467827	0.267118	-0.381416	-0.298818	0.125716	-0.0278131	-0.644128	0.159937	-0.00633478	0.281654	0.218514
PE(O18:0/18:2)	-0.765241	-0.641193	0.668152	-0.509338	-0.649395	-0.496855	0.531294	0.563014	0.532684	0.679135	-0.420041	-0.562811	-0.759159	0.329179	-0.653169	0.446575	-0.904338	0.695465	0.769262	0.585502	0.726427	0.652385	0.286309	-0.493275	0.488355	-0.632752	0.569649	0.487618	0.353725	0.578829	0.798551	0.49251	0.459916	0.556475	0.657738	0.593332	0.400962	0.542081	0.823236	0.803484	-0.773921	-0.663205	0.445667	0.622284	-0.767325	0.601768	0.579834	0.628144	0.692896
PE(O18:0/20:4)	-0.563899	-0.359291	0.411767	-0.417898	-0.514468	-0.329723	0.273147	0.384789	0.353981	0.710457	-0.403432	-0.458267	-0.376281	0.365947	-0.46673	0.429555	-0.613779	0.393865	0.419187	0.381169	0.482416	0.630252	0.231588	-0.396388	0.536744	-0.283307	0.439779	0.540336	0.356184	0.476899	0.553988	0.223589	0.275327	0.43312	0.39926	0.682195	0.444596	0.643461	0.700576	0.471715	-0.678773	-0.595659	0.458479	0.307775	-0.820274	0.327705	0.309743	0.520052	0.593425
PE(O18:0/22:4)	-0.459412	-0.347251	0.34406	-0.432096	-0.472739	-0.205323	0.181524	0.397002	0.141171	0.63828	-0.28029	-0.342034	-0.440796	0.287862	-0.425993	0.329656	-0.547825	0.272844	0.365191	0.297981	0.431333	0.486947	0.126566	-0.181394	0.278505	-0.166428	0.266149	0.449281	0.356025	0.479009	0.407328	0.200431	0.0265787	0.361465	0.369917	0.657338	0.363764	0.461748	0.734944	0.295005	-0.543264	-0.418074	0.412054	0.123371	-0.780894	0.333864	0.279329	0.503292	0.33092
PE(P16:0/20:4)	-0.556166	-0.366302	0.411712	-0.453411	-0.551208	-0.385965	0.291438	0.373613	0.426688	0.769165	-0.445547	-0.443904	-0.447981	0.393485	-0.39595	0.507404	-0.593645	0.270465	0.398143	0.418597	0.487572	0.514304	0.367401	-0.413693	0.553908	-0.350226	0.466444	0.607065	0.352741	0.480505	0.431923	0.21005	0.209649	0.396602	0.436866	0.644324	0.361719	0.752754	0.628585	0.388103	-0.572109	-0.490424	0.492356	0.210971	-0.729248	0.460513	0.394119	0.533165	0.529348
PE(P16:0/22:4)	-0.368482	-0.234468	0.248299	-0.298187	-0.423824	-0.23061	0.115577	0.196824	0.166883	0.586666	-0.184941	-0.144737	-0.389131	0.148498	-0.103888	0.239715	-0.350895	0.0127833	0.251791	0.28283	0.265435	0.242482	0.168276	-0.197943	0.264812	-0.238748	0.314701	0.481068	0.187607	0.258663	0.12073	0.0171069	-0.178753	0.14258	0.320107	0.41087	0.0625639	0.540105	0.383718	0.155959	-0.252277	-0.191728	0.25878	-0.0913354	-0.574453	0.46477	0.231707	0.374576	0.202727
PE(P18:0/20:3)	-0.560859	-0.625415	0.514242	-0.558558	-0.69658	-0.636207	0.62324	0.516314	0.516256	0.670982	-0.45557	-0.296577	-0.687949	0.411325	-0.253755	0.391377	-0.478685	0.397514	0.634052	0.562086	0.28655	0.488766	0.430792	-0.661208	0.481437	-0.591082	0.642607	0.650657	0.49421	0.499497	0.309505	0.348853	0.131652	0.248177	0.441738	0.621719	0.261871	0.708015	0.399006	0.529401	-0.32529	-0.501752	0.423439	0.399766	-0.698477	0.690909	0.343789	0.436651	0.43414
PE(P18:0/20:4)	-0.465501	-0.303297	0.438031	-0.643776	-0.656459	-0.389716	0.436223	0.313284	0.409795	0.689095	-0.522333	-0.499359	-0.433211	0.526135	-0.467873	0.485178	-0.45579	0.32811	0.510955	0.260326	0.415253	0.543578	0.276631	-0.44234	0.516105	-0.309253	0.5757	0.591361	0.529574	0.287471	0.421377	0.438429	0.0909015	0.528103	0.341107	0.557328	0.339483	0.660733	0.513838	0.358828	-0.560263	-0.616795	0.292191	0.289843	-0.757295	0.3328	0.186768	0.697859	0.274829
PE(P18:0/22:4)	-0.376491	-0.249328	0.240829	-0.439395	-0.468549	-0.227343	0.2571	0.337656	0.234858	0.607296	-0.287863	-0.269189	-0.433516	0.275988	-0.30663	0.389013	-0.490428	0.161104	0.38794	0.196496	0.30824	0.303054	0.252041	-0.221688	0.285656	-0.277377	0.400875	0.503935	0.366475	0.393976	0.280882	0.219417	-0.0432747	0.252615	0.341495	0.610029	0.187491	0.624066	0.582842	0.267613	-0.432441	-0.421603	0.329948	0.111806	-0.661679	0.324676	0.176711	0.507652	0.184918
SM(14:0)	-0.427485	-0.592784	0.470312	-0.573409	-0.56757	-0.454602	0.375514	0.753887	0.164615	0.551981	-0.423628	-0.400616	-0.563907	0.456349	-0.522385	0.394185	-0.457644	0.329099	0.369871	0.484926	0.363675	0.493395	0.245235	-0.22592	0.163062	-0.182939	0.182284	0.492257	0.699023	0.76578	0.351352	0.405702	0.166153	0.361478	0.30914	0.801356	0.68595	0.315775	0.670021	0.184448	-0.351191	-0.411626	0.684912	0.22014	-0.734301	0.354932	0.293337	0.422611	0.31199
TAG(42:1FA18:1)	-0.610519	-0.563582	0.616411	-0.733447	-0.764681	-0.618861	0.805083	0.495305	0.734105	0.628729	-0.590031	-0.566576	-0.81869	0.523348	-0.569985	0.60168	-0.717801	0.585484	0.881497	0.433931	0.560724	0.434586	0.532214	-0.641628	0.522688	-0.781386	0.808125	0.574329	0.540278	0.402593	0.578769	0.730842	0.34127	0.55345	0.586874	0.470226	0.206632	0.71897	0.52085	0.71016	-0.56654	-0.690765	0.291084	0.672971	-0.549909	0.618912	0.443102	0.748774	0.33868
TAG(45:0FA15:0)	-0.297406	-0.198694	0.409137	-0.63396	-0.673506	-0.465174	0.394699	0.213995	0.534744	0.572542	-0.646696	-0.542163	-0.416633	0.531315	-0.443579	0.462172	-0.375115	0.0871577	0.370145	0.236421	0.402553	0.34326	0.255569	-0.337607	0.398921	-0.23144	0.451563	0.473673	0.536494	0.274569	0.285549	0.433836	0.0368543	0.549515	0.106524	0.368913	0.284972	0.670133	0.278353	0.140311	-0.3781	-0.547697	0.344025	0.246113	-0.529192	0.29507	0.193246	0.63942	0.23965
TAG(46:3FA14:0)	0.00941034	-0.0398782	0.133417	-0.53683	-0.480321	-0.331845	0.411241	0.201078	0.392431	0.237267	-0.469173	-0.28902	-0.340617	0.376439	-0.264382	0.350073	-0.176349	-0.0802923	0.303374	-0.0372864	0.0783762	-0.0529307	0.24103	-0.140071	0.056651	-0.205893	0.364419	0.298657	0.552936	0.195924	0.0287046	0.45688	-0.130052	0.265624	-0.0760245	0.265794	0.0635879	0.512779	0.0551572	-0.0298613	-0.0715272	-0.423744	0.182213	0.199115	-0.220131	0.0691741	-0.0956492	0.461796	-0.177064
TAG(47:0FA17:0)	-0.812765	-0.678194	0.741739	-0.779826	-0.79561	-0.600305	0.679837	0.601908	0.630924	0.897526	-0.630978	-0.695938	-0.777253	0.659765	-0.684706	0.729666	-0.780292	0.674969	0.798655	0.603299	0.744592	0.732079	0.586507	-0.684065	0.73445	-0.664927	0.739382	0.741365	0.569982	0.533655	0.690442	0.650206	0.448175	0.693097	0.773384	0.68309	0.500052	0.733959	0.797933	0.696628	-0.762476	-0.651252	0.489141	0.529378	-0.803269	0.707586	0.632113	0.829462	0.542228
TAG(48:2FA18:0)	-0.0115876	0.0149779	0.175934	-0.510314	-0.483206	-0.252438	0.223853	0.0910585	0.295229	0.30126	-0.460515	-0.343662	-0.280321	0.359523	-0.301338	0.286086	-0.168437	-0.158609	0.181902	-0.0197996	0.196161	0.0293568	0.0849722	-0.0248591	0.0536534	-0.0323035	0.221562	0.257467	0.466844	0.13895	0.0446595	0.351694	-0.217442	0.372545	-0.106322	0.196018	0.1063	0.428554	0.10683	-0.142674	-0.128281	-0.344947	0.184611	0.040603	-0.294302	0.0743168	-0.0270944	0.501924	-0.121599
TAG(49:0FA18:0)	-0.52599	-0.41544	0.421571	-0.345642	-0.465032	-0.255653	0.161562	0.321353	0.0559078	0.620852	-0.160475	-0.218518	-0.408581	0.212861	-0.237242	0.187328	-0.370202	0.293176	0.345838	0.415918	0.35721	0.538734	0.0652728	-0.285097	0.335588	-0.214166	0.308455	0.498426	0.25004	0.287479	0.30588	0.1007	-0.0471096	0.268691	0.446432	0.482214	0.288073	0.322319	0.529359	0.304739	-0.395599	-0.25084	0.265881	0.00904318	-0.764945	0.490056	0.283411	0.412556	0.327039
TAG(49:2FA17:0)	-0.185626	-0.0490495	0.220922	-0.437878	-0.45811	-0.201707	0.0909423	0.154417	0.144306	0.478817	-0.335353	-0.301344	-0.251584	0.304215	-0.258843	0.303647	-0.213696	-0.115844	0.137261	0.0973591	0.262602	0.171415	0.0870466	-0.0298321	0.166795	-0.031945	0.225942	0.416969	0.398703	0.17247	0.0866264	0.203816	-0.219167	0.327478	0.102001	0.326025	0.192665	0.438764	0.278799	-0.107727	-0.219846	-0.26082	0.242106	-0.136922	-0.496024	0.180449	0.0500023	0.514233	-0.0138832
TAG(51:2FA18:0)	-0.511037	-0.34306	0.382753	-0.152893	-0.278759	-0.205077	-0.0704422	0.463841	-0.0607731	0.537869	-0.0747942	-0.255794	-0.251948	0.113787	-0.289099	0.269756	-0.386612	0.168073	0.0787447	0.470214	0.437766	0.400149	0.100829	-0.0270464	0.246173	-0.127569	0.0781266	0.480665	0.233975	0.427816	0.318857	0.0255832	0.163426	0.215791	0.479992	0.478156	0.50874	0.171241	0.567663	0.100438	-0.342425	-0.0821362	0.478217	-0.17558	-0.606401	0.334316	0.337164	0.303739	0.395766
TAG(51:3FA16:0)	-0.807156	-0.794534	0.74546	-0.684063	-0.724799	-0.596593	0.728708	0.758978	0.493138	0.709911	-0.463977	-0.571204	-0.829237	0.505954	-0.67889	0.558417	-0.792647	0.826601	0.87634	0.636229	0.650662	0.719791	0.449007	-0.627423	0.535622	-0.713804	0.681326	0.634456	0.587601	0.613274	0.749631	0.685838	0.492911	0.564249	0.779831	0.708907	0.536244	0.484619	0.81813	0.808148	-0.704725	-0.660118	0.463047	0.6495	-0.807607	0.653978	0.541434	0.693515	0.528237
TAG(51:4FA18:1)	-0.891621	-0.797974	0.80149	-0.735571	-0.747838	-0.612169	0.736672	0.745657	0.579	0.830218	-0.559248	-0.697006	-0.799411	0.624686	-0.757828	0.700957	-0.841095	0.880168	0.877243	0.674977	0.766794	0.824967	0.566846	-0.713106	0.718849	-0.728448	0.735624	0.709677	0.588026	0.61206	0.827955	0.716251	0.622994	0.68485	0.869971	0.738366	0.619334	0.580964	0.891345	0.845995	-0.82804	-0.693031	0.512593	0.666274	-0.830056	0.681175	0.651037	0.779181	0.627275
TAG(51:4FA20:4)	-0.802196	-0.752657	0.669241	-0.678121	-0.61506	-0.523335	0.649215	0.731111	0.512701	0.825833	-0.548944	-0.639737	-0.664291	0.670081	-0.681417	0.745735	-0.732426	0.795504	0.714998	0.623124	0.667167	0.798416	0.667082	-0.696492	0.740254	-0.589901	0.608442	0.683144	0.554686	0.668154	0.705187	0.593134	0.645401	0.595821	0.808861	0.817951	0.668769	0.592875	0.894909	0.722135	-0.767707	-0.582034	0.592407	0.567727	-0.74439	0.605253	0.65561	0.645224	0.607348
TAG(52:1FA16:0)	0.438448	0.471875	-0.495279	0.662602	0.583774	0.607058	-0.683999	-0.60857	-0.802709	-0.526228	0.793054	0.745157	0.544239	-0.69812	0.733507	-0.776657	0.670859	-0.491187	-0.555531	-0.405987	-0.557969	-0.434798	-0.667914	0.538179	-0.546008	0.49569	-0.501874	-0.441767	-0.657175	-0.694315	-0.601312	-0.702111	-0.713286	-0.621531	-0.32489	-0.623783	-0.605508	-0.705667	-0.555598	-0.480992	0.586801	0.721006	-0.666295	-0.732715	0.353383	-0.270721	-0.471634	-0.560139	-0.544642
TAG(52:1FA18:0)	0.444106	0.528093	-0.530969	0.643242	0.531148	0.616725	-0.736009	-0.584205	-0.816728	-0.455666	0.787004	0.746214	0.51904	-0.734138	0.718441	-0.759061	0.595499	-0.591322	-0.569168	-0.439815	-0.548973	-0.476581	-0.709129	0.624026	-0.593256	0.513658	-0.489429	-0.376907	-0.606228	-0.627359	-0.602249	-0.734329	-0.818521	-0.635599	-0.356065	-0.52018	-0.613716	-0.582854	-0.476991	-0.531145	0.552489	0.656006	-0.605111	-0.802291	0.231533	-0.296059	-0.533508	-0.49268	-0.557256
TAG(52:1FA18:1)	0.248604	0.368395	-0.310742	0.571092	0.436557	0.430293	-0.501246	-0.493617	-0.634364	-0.43883	0.727961	0.623691	0.401708	-0.652463	0.633786	-0.645524	0.529262	-0.326319	-0.346141	-0.275771	-0.417999	-0.37675	-0.551996	0.389705	-0.396972	0.20997	-0.237629	-0.268256	-0.563615	-0.712513	-0.433818	-0.50334	-0.554151	-0.519574	-0.107707	-0.640178	-0.574175	-0.606083	-0.541672	-0.281893	0.48757	0.586936	-0.678886	-0.589836	0.289312	-0.139509	-0.407387	-0.381624	-0.466693
TAG(52:1FA20:1)	0.136416	0.22838	-0.213079	0.458835	0.246875	0.252925	-0.535952	-0.377938	-0.493567	-0.118514	0.513184	0.518576	0.257285	-0.511922	0.604613	-0.505001	0.401803	-0.475938	-0.419225	-0.0384411	-0.294595	-0.257019	-0.414085	0.306835	-0.26056	0.247045	-0.276647	-0.0700548	-0.463617	-0.400753	-0.474387	-0.634051	-0.598962	-0.463649	-0.112138	-0.370792	-0.409006	-0.277764	-0.388386	-0.375924	0.450208	0.573183	-0.307468	-0.702081	0.067	0.106063	-0.180751	-0.34678	-0.20435
TAG(52:3FA16:0)	-0.854106	-0.678467	0.723298	-0.519097	-0.571933	-0.556606	0.642055	0.639704	0.682466	0.692804	-0.506338	-0.702612	-0.682814	0.48478	-0.734776	0.699691	-0.909395	0.851522	0.785708	0.643579	0.813558	0.689969	0.595328	-0.654103	0.731373	-0.777421	0.678292	0.564487	0.373703	0.57034	0.891731	0.632219	0.836816	0.635344	0.844617	0.565407	0.53688	0.571523	0.810497	0.897023	-0.842702	-0.652612	0.494365	0.739452	-0.575093	0.58553	0.716733	0.647442	0.772257
TAG(52:3FA16:1)	0.0865589	0.197508	-0.169291	0.450792	0.295833	0.180916	-0.237256	-0.424971	-0.282626	-0.26676	0.48549	0.47258	0.304164	-0.433935	0.587766	-0.434742	0.435636	-0.143384	-0.179258	-0.0851335	-0.346603	-0.194959	-0.244914	-0.00314993	-0.0441854	-0.0260118	0.0226922	-0.100642	-0.493376	-0.616573	-0.323139	-0.401668	-0.270301	-0.424802	0.00486777	-0.539739	-0.490857	-0.302291	-0.557332	-0.0367062	0.377431	0.414502	-0.552983	-0.32018	0.26529	0.050677	-0.226752	-0.342287	-0.184638
TAG(52:3FA18:1)	-0.851216	-0.693014	0.698103	-0.421333	-0.532463	-0.500031	0.568002	0.571675	0.56243	0.654064	-0.363494	-0.559894	-0.686408	0.343812	-0.608732	0.524764	-0.860437	0.833769	0.772574	0.654792	0.744227	0.686851	0.45447	-0.623275	0.649711	-0.750028	0.629962	0.512334	0.250946	0.501028	0.83195	0.498943	0.694372	0.524681	0.835088	0.506002	0.422308	0.474737	0.77065	0.911863	-0.775725	-0.562559	0.39702	0.664658	-0.611293	0.647342	0.687451	0.554085	0.757418
TAG(52:3FA18:2)	-0.815293	-0.715497	0.703907	-0.530981	-0.541412	-0.556494	0.66219	0.714576	0.632547	0.645593	-0.490353	-0.672008	-0.691888	0.502972	-0.728602	0.708195	-0.860855	0.848291	0.764604	0.643337	0.764599	0.648795	0.633101	-0.626736	0.666636	-0.759094	0.625234	0.549501	0.427736	0.622798	0.838621	0.660827	0.841378	0.5934	0.839931	0.596075	0.580321	0.500376	0.804152	0.843658	-0.771057	-0.597648	0.53069	0.722289	-0.523727	0.569162	0.707059	0.602495	0.698783
TAG(52:4FA16:1)	0.154494	0.0980402	-0.183698	0.454365	0.298015	0.0655581	-0.220072	-0.139596	-0.40088	-0.348069	0.499265	0.544759	0.305791	-0.430552	0.611071	-0.444356	0.539163	-0.215679	-0.283422	0.00236175	-0.500741	-0.265237	-0.228479	0.0822102	-0.213331	0.0236974	-0.0886172	-0.0316007	-0.24998	-0.380983	-0.433908	-0.379023	-0.260309	-0.570142	-0.0815037	-0.357358	-0.258685	-0.402903	-0.600165	-0.20847	0.5738	0.453771	-0.328101	-0.391852	0.237584	-0.025554	-0.352552	-0.470538	-0.239289
TAG(52:7FA16:0)	-0.306123	-0.328343	0.339422	-0.505884	-0.54531	-0.299499	0.194549	0.382898	0.0738713	0.551754	-0.309672	-0.253436	-0.450443	0.322918	-0.285623	0.249559	-0.281072	0.0451578	0.259405	0.291285	0.266857	0.324499	0.0865255	-0.118296	0.120841	-0.0864545	0.203081	0.470552	0.493438	0.392924	0.124599	0.22097	-0.226648	0.286889	0.209079	0.528425	0.320576	0.365536	0.440587	0.0057263	-0.219613	-0.257596	0.378783	-0.0717264	-0.679335	0.369672	0.154837	0.46581	0.071529
TAG(53:3FA18:0)	-0.810087	-0.715912	0.6932	-0.665278	-0.700561	-0.513935	0.651181	0.654023	0.530432	0.785479	-0.477536	-0.596859	-0.811522	0.49593	-0.686347	0.600542	-0.870591	0.76968	0.848068	0.582143	0.718343	0.709328	0.469342	-0.599325	0.587118	-0.681218	0.667378	0.616744	0.48216	0.599692	0.766608	0.608821	0.467017	0.595979	0.787322	0.713797	0.458448	0.601847	0.900988	0.812272	-0.794839	-0.660412	0.459663	0.612835	-0.81092	0.661851	0.60837	0.729485	0.569458
TAG(53:4FA18:0)	-0.8409	-0.694891	0.728725	-0.681851	-0.715356	-0.539643	0.679291	0.691661	0.554211	0.776588	-0.493445	-0.656509	-0.791169	0.513912	-0.747486	0.655012	-0.894278	0.811998	0.875348	0.576746	0.757307	0.713893	0.485085	-0.596413	0.619162	-0.730809	0.729371	0.658417	0.536499	0.575224	0.834692	0.69355	0.547276	0.645339	0.829654	0.700153	0.510325	0.595612	0.899994	0.836211	-0.837467	-0.717964	0.450363	0.646508	-0.81372	0.608289	0.574235	0.796825	0.566142
TAG(53:4FA18:1)	-0.840835	-0.718905	0.721979	-0.654377	-0.704088	-0.538838	0.678181	0.672137	0.551326	0.768286	-0.469863	-0.615753	-0.805883	0.484841	-0.704802	0.611022	-0.886588	0.816357	0.879827	0.595715	0.73467	0.717707	0.472171	-0.619028	0.611549	-0.735743	0.717525	0.635013	0.491036	0.574682	0.814442	0.649512	0.526799	0.608119	0.822971	0.688557	0.471735	0.588565	0.884201	0.859586	-0.814905	-0.692818	0.437694	0.653328	-0.806409	0.648552	0.593425	0.748797	0.58915
TAG(53:5FA18:1)	-0.764407	-0.663044	0.623554	-0.593165	-0.611529	-0.426979	0.619694	0.603013	0.462828	0.698151	-0.389293	-0.531186	-0.741503	0.427684	-0.647176	0.533759	-0.833628	0.795204	0.836209	0.502135	0.655956	0.682281	0.412405	-0.565243	0.542573	-0.653818	0.644	0.541904	0.413841	0.531166	0.764201	0.57788	0.463478	0.540326	0.764683	0.670056	0.401068	0.521604	0.880744	0.837109	-0.790045	-0.646414	0.366838	0.627264	-0.764462	0.577319	0.537259	0.6728	0.52279
TAG(53:5FA18:2)	-0.802717	-0.701423	0.681583	-0.677285	-0.665538	-0.509749	0.691676	0.698541	0.567588	0.754127	-0.51845	-0.659661	-0.760009	0.553349	-0.762181	0.675075	-0.889643	0.839641	0.856186	0.54981	0.729318	0.731987	0.529103	-0.619246	0.629224	-0.686036	0.682971	0.60551	0.53063	0.630721	0.83557	0.683001	0.608194	0.638104	0.789443	0.751273	0.542581	0.599399	0.933956	0.847633	-0.85584	-0.729487	0.489641	0.704136	-0.774115	0.560894	0.590712	0.739649	0.593032
TAG(53:5FA20:4)	-0.610803	-0.745689	0.541326	-0.549714	-0.552636	-0.548029	0.490556	0.825802	0.277345	0.683518	-0.361834	-0.339061	-0.709027	0.453776	-0.387543	0.567764	-0.506341	0.398472	0.477486	0.658561	0.417914	0.423491	0.595616	-0.423848	0.35552	-0.508575	0.374212	0.68003	0.588804	0.749386	0.292557	0.400787	0.283901	0.245555	0.667809	0.766246	0.558954	0.450225	0.651095	0.325999	-0.284269	-0.224143	0.677416	0.174735	-0.597595	0.685675	0.540662	0.413525	0.324075
TAG(53:6FA18:1)	-0.811885	-0.666226	0.678462	-0.646256	-0.67704	-0.485305	0.656406	0.613468	0.511358	0.75946	-0.450637	-0.594065	-0.733629	0.491028	-0.680054	0.58734	-0.834258	0.818156	0.861322	0.530992	0.686965	0.74506	0.437648	-0.626303	0.632059	-0.683005	0.725131	0.625389	0.475615	0.508544	0.800917	0.624766	0.494616	0.602388	0.789744	0.686065	0.453239	0.581971	0.869719	0.853479	-0.831412	-0.709527	0.376389	0.639866	-0.828717	0.585745	0.524472	0.746806	0.555925
TAG(53:6FA18:2)	-0.844871	-0.684196	0.726694	-0.663618	-0.697369	-0.534713	0.659261	0.705101	0.551468	0.773129	-0.501945	-0.680271	-0.750423	0.520663	-0.773756	0.66511	-0.902356	0.826948	0.849954	0.578925	0.767213	0.742745	0.477066	-0.589905	0.637276	-0.70546	0.712134	0.654921	0.54399	0.596609	0.86837	0.68775	0.600618	0.660045	0.8169	0.72274	0.565222	0.589019	0.919733	0.838049	-0.868984	-0.743053	0.480799	0.660951	-0.826246	0.561342	0.56569	0.787007	0.612173
TAG(53:6FA18:3)	-0.791469	-0.65716	0.676558	-0.682689	-0.682527	-0.48789	0.690174	0.640087	0.553285	0.738194	-0.493011	-0.643179	-0.757731	0.522629	-0.746038	0.635984	-0.876607	0.828835	0.88427	0.502683	0.718888	0.713348	0.470036	-0.60293	0.60983	-0.694864	0.721945	0.599191	0.513843	0.54409	0.832821	0.695095	0.538678	0.644804	0.779958	0.69392	0.470865	0.590647	0.899052	0.85499	-0.856284	-0.746575	0.400109	0.693554	-0.788234	0.54874	0.535851	0.780774	0.535538
TAG(53:7FA18:3)	-0.815298	-0.74007	0.690701	-0.684923	-0.680002	-0.551145	0.73187	0.723736	0.593203	0.766897	-0.527198	-0.639936	-0.784581	0.565753	-0.729682	0.685755	-0.875778	0.847469	0.874267	0.584622	0.702399	0.731774	0.576087	-0.671775	0.651931	-0.72722	0.714769	0.637228	0.54448	0.648526	0.809986	0.681789	0.615256	0.606374	0.806164	0.768575	0.537578	0.629452	0.907756	0.864932	-0.823275	-0.721238	0.505129	0.715906	-0.769549	0.607653	0.602677	0.717938	0.602419
TAG(54:1FA16:0)	0.554047	0.545068	-0.668968	0.800423	0.685644	0.601231	-0.802242	-0.598785	-0.782119	-0.52369	0.784821	0.85323	0.663603	-0.749394	0.891397	-0.762951	0.730924	-0.718087	-0.771567	-0.40523	-0.713903	-0.559502	-0.578872	0.574393	-0.563335	0.588906	-0.616463	-0.425723	-0.687824	-0.532153	-0.770286	-0.93234	-0.722894	-0.825281	-0.489042	-0.494258	-0.589653	-0.529449	-0.624373	-0.636245	0.719816	0.786159	-0.470535	-0.846022	0.416036	-0.329801	-0.512449	-0.7736	-0.448592
TAG(54:1FA20:0)	0.68346	0.648343	-0.73909	0.797957	0.712109	0.676139	-0.737251	-0.684425	-0.824245	-0.733187	0.889373	0.94299	0.616719	-0.868915	0.921025	-0.877459	0.771333	-0.737326	-0.668073	-0.590664	-0.799348	-0.770643	-0.696178	0.693183	-0.780056	0.523881	-0.573984	-0.563869	-0.707327	-0.713502	-0.815817	-0.80578	-0.870543	-0.872465	-0.547654	-0.692582	-0.824149	-0.667764	-0.756317	-0.631615	0.819496	0.784897	-0.721156	-0.793592	0.566294	-0.419626	-0.676568	-0.734454	-0.732941
TAG(54:2FA16:0)	0.377111	0.34502	-0.483545	0.768957	0.630776	0.498136	-0.683863	-0.537491	-0.673196	-0.469137	0.753637	0.770071	0.50946	-0.70782	0.815687	-0.726843	0.618609	-0.503356	-0.621343	-0.213513	-0.548454	-0.425584	-0.4917	0.414825	-0.442084	0.421279	-0.549007	-0.418636	-0.748956	-0.505671	-0.631746	-0.848531	-0.542632	-0.727037	-0.289656	-0.553106	-0.555303	-0.58465	-0.563182	-0.430978	0.638557	0.805264	-0.460249	-0.697805	0.437732	-0.112049	-0.266817	-0.749437	-0.285002
TAG(54:2FA20:0)	0.768499	0.785643	-0.869591	0.888038	0.798802	0.745429	-0.856671	-0.695675	-0.812478	-0.756577	0.875093	0.929298	0.73746	-0.915116	0.898987	-0.840695	0.715526	-0.856752	-0.800583	-0.679677	-0.819063	-0.848117	-0.705821	0.813578	-0.815768	0.622545	-0.663051	-0.605648	-0.722833	-0.613426	-0.802606	-0.896815	-0.819151	-0.912046	-0.67274	-0.605238	-0.78057	-0.56618	-0.702569	-0.710198	0.774479	0.725518	-0.607854	-0.814309	0.584809	-0.59813	-0.742873	-0.789076	-0.661338
TAG(54:4FA20:1)	0.515161	0.332854	-0.560951	0.733766	0.608339	0.404052	-0.647951	-0.38249	-0.688542	-0.532611	0.677825	0.815272	0.537794	-0.655888	0.845327	-0.725706	0.719524	-0.631118	-0.720006	-0.21903	-0.726067	-0.503811	-0.471294	0.457002	-0.566984	0.513389	-0.628392	-0.392386	-0.533463	-0.31352	-0.76178	-0.84445	-0.583378	-0.833658	-0.493037	-0.38374	-0.414441	-0.545812	-0.638753	-0.599505	0.796647	0.761116	-0.273298	-0.711609	0.42257	-0.228284	-0.422083	-0.8548	-0.331847
TAG(55:4FA18:20	-0.648835	-0.649005	0.624625	-0.554297	-0.531641	-0.355429	0.410667	0.350444	0.362003	0.697171	-0.431561	-0.502109	-0.614945	0.518944	-0.49645	0.419825	-0.530871	0.585994	0.540333	0.560231	0.647288	0.716804	0.365905	-0.54094	0.558718	-0.334094	0.324854	0.388481	0.228356	0.387373	0.49097	0.350956	0.305884	0.582263	0.614396	0.423437	0.384334	0.324037	0.672682	0.521915	-0.576914	-0.267741	0.350408	0.341898	-0.563138	0.704151	0.736247	0.501659	0.497987
TAG(55:6FA18:1)	-0.787241	-0.675677	0.644171	-0.62427	-0.636679	-0.477205	0.665299	0.66182	0.50893	0.721094	-0.429814	-0.569454	-0.74933	0.469774	-0.675761	0.606554	-0.850346	0.809276	0.854413	0.522859	0.666863	0.679581	0.483592	-0.595996	0.584101	-0.704985	0.697827	0.603456	0.479258	0.564101	0.783575	0.631989	0.525159	0.554373	0.796496	0.70821	0.450881	0.572262	0.882731	0.845557	-0.799357	-0.683566	0.41069	0.650838	-0.767322	0.57223	0.53381	0.706324	0.531749
TAG(55:6FA20:3)	-0.82536	-0.721705	0.734104	-0.725515	-0.734561	-0.563929	0.747786	0.696255	0.600596	0.76313	-0.53572	-0.669899	-0.820468	0.560275	-0.76155	0.669133	-0.888308	0.846786	0.918902	0.569933	0.742148	0.722538	0.520441	-0.64784	0.629044	-0.749807	0.752806	0.640583	0.563302	0.583455	0.833629	0.740959	0.564703	0.662298	0.812736	0.703785	0.502731	0.60817	0.88582	0.866069	-0.83378	-0.746736	0.443519	0.715653	-0.788701	0.617613	0.581789	0.79797	0.554004
TAG(55:7FA15:0)	-0.51161	-0.637905	0.412528	-0.569739	-0.525554	-0.385429	0.513833	0.609591	0.288559	0.646326	-0.413231	-0.345884	-0.565801	0.502161	-0.443598	0.417933	-0.517194	0.5543	0.554464	0.437859	0.316774	0.662187	0.381507	-0.531731	0.418057	-0.306929	0.384802	0.491423	0.516713	0.67325	0.428572	0.344612	0.249238	0.329934	0.42285	0.862232	0.505413	0.50612	0.753675	0.515698	-0.527947	-0.520153	0.527941	0.43973	-0.777257	0.451155	0.362431	0.391746	0.432054
TAG(55:7FA20:3)	-0.757492	-0.558688	0.587415	-0.526385	-0.570313	-0.353206	0.530684	0.461631	0.44105	0.699395	-0.339093	-0.510738	-0.657715	0.367599	-0.595214	0.492079	-0.809088	0.747732	0.79156	0.443386	0.664037	0.670634	0.348398	-0.537691	0.578533	-0.622794	0.65371	0.522315	0.298624	0.3934	0.757819	0.499969	0.415227	0.540452	0.756848	0.568576	0.306242	0.529587	0.835076	0.828164	-0.813995	-0.619932	0.260607	0.561405	-0.750511	0.549523	0.509824	0.683123	0.52034
TAG(55:7FA20:4)	-0.821722	-0.67309	0.687762	-0.638978	-0.659792	-0.471341	0.634362	0.62422	0.512354	0.761611	-0.445436	-0.612202	-0.757388	0.483823	-0.703238	0.613484	-0.86684	0.807633	0.849031	0.544661	0.737437	0.714591	0.463541	-0.588508	0.615727	-0.690085	0.689105	0.60803	0.451034	0.52951	0.807524	0.629778	0.5168	0.617328	0.825666	0.666463	0.453931	0.562292	0.900416	0.837644	-0.834281	-0.664073	0.398849	0.618926	-0.783598	0.609423	0.588699	0.752604	0.553786
TAG(55:8FA20:4)	-0.827646	-0.701908	0.688243	-0.646428	-0.675489	-0.500994	0.649062	0.629738	0.549287	0.795705	-0.483221	-0.614277	-0.764472	0.512344	-0.689811	0.621855	-0.86973	0.806349	0.843562	0.577082	0.72529	0.749957	0.492666	-0.640152	0.653899	-0.682878	0.689379	0.621309	0.454634	0.57587	0.797733	0.598062	0.528977	0.609651	0.803504	0.712638	0.472669	0.618764	0.905903	0.849761	-0.837346	-0.679765	0.447758	0.639835	-0.806829	0.639288	0.615072	0.723553	0.615142
TAG(57:9FA22:6)	-0.785518	-0.685036	0.657358	-0.62876	-0.647487	-0.456624	0.643423	0.59893	0.50978	0.733325	-0.440192	-0.57374	-0.76596	0.470791	-0.675595	0.559519	-0.853517	0.810179	0.854443	0.528995	0.693178	0.718701	0.433945	-0.602624	0.58323	-0.660682	0.658443	0.552604	0.424818	0.543728	0.784364	0.596589	0.482966	0.587279	0.769081	0.674272	0.418553	0.554454	0.892087	0.852816	-0.816574	-0.667549	0.388285	0.653832	-0.777844	0.610536	0.580677	0.699055	0.560946
TAG(58:3FA18:1)	0.530503	0.651531	-0.618059	0.554981	0.485868	0.465195	-0.456511	-0.702734	-0.411458	-0.475638	0.550168	0.666838	0.58874	-0.554643	0.772508	-0.541588	0.642006	-0.588406	-0.456062	-0.561093	-0.677143	-0.575262	-0.390818	0.316297	-0.329867	0.29588	-0.15594	-0.296295	-0.537088	-0.743442	-0.633083	-0.586243	-0.63156	-0.631452	-0.450077	-0.575039	-0.757856	-0.197373	-0.736972	-0.402528	0.561975	0.429862	-0.681608	-0.525411	0.436979	-0.37109	-0.636615	-0.456162	-0.548587
TAG(58:5FA18:1)	0.615305	0.471135	-0.720333	0.724061	0.668101	0.554518	-0.664259	-0.570468	-0.547936	-0.515322	0.640328	0.813973	0.469641	-0.678313	0.842902	-0.646794	0.571029	-0.740125	-0.683003	-0.403652	-0.670159	-0.685349	-0.363779	0.514152	-0.595338	0.495311	-0.640506	-0.529635	-0.71191	-0.326485	-0.792824	-0.884003	-0.65995	-0.826141	-0.528316	-0.42679	-0.695248	-0.335904	-0.546582	-0.570088	0.721722	0.763572	-0.336739	-0.663973	0.588249	-0.213867	-0.311421	-0.817663	-0.405122
TAG(58:6FA18:1)	0.854768	0.705026	-0.880462	0.786589	0.762878	0.674018	-0.78277	-0.609994	-0.745542	-0.759812	0.719905	0.879912	0.697673	-0.763457	0.847751	-0.79003	0.754721	-0.885899	-0.841064	-0.648855	-0.862872	-0.825636	-0.619503	0.771149	-0.845351	0.721166	-0.769677	-0.652374	-0.593618	-0.429414	-0.868576	-0.859927	-0.788197	-0.882499	-0.811752	-0.484507	-0.653414	-0.534638	-0.692917	-0.797281	0.832177	0.708529	-0.432538	-0.744554	0.620917	-0.605956	-0.692765	-0.856478	-0.63666
TAG(58:6FA20:4)	0.799388	0.742028	-0.866627	0.793248	0.792188	0.653526	-0.804415	-0.546705	-0.673123	-0.696076	0.655563	0.764887	0.766687	-0.694878	0.763902	-0.61172	0.691776	-0.880554	-0.893952	-0.624162	-0.769383	-0.819668	-0.472916	0.767606	-0.71939	0.684738	-0.737852	-0.565067	-0.555619	-0.372382	-0.792817	-0.820351	-0.594161	-0.821035	-0.728814	-0.431865	-0.525222	-0.444593	-0.631538	-0.80861	0.747074	0.680374	-0.320855	-0.750139	0.655269	-0.663262	-0.634516	-0.803053	-0.552226
[truncated: 287 more columns]

## Sheet: p-value
Additionla file 1: P-value of the correlation between lipid species and genes derived from the mixOmics R package
	1700028E10Rik	Btbd1	Sult2a4	Col5a3	Orm2	Evi5	Cltc	Dynlt1c...8	Lzts3	Clcn3	Mfsd11	Ociad2	Gm11408	Mrpl38	Mup3	Igfbp2	Mup.ps19	Anpep	C3	Cops8	Cyp3a44	Hnrnpk	Sh3glb2	Ehmt2...24	Sec61a2	Gsn	X1600014C10Rik...27	Asgr2	Mup18	Gm2007	Ggcx	Tmem94	Slc9a6	Gm4673	Acsl3	Tm7sf2	Gm37273	Zfp143	Hamp2...39	Trf	C9	Gm11619	Gm11007	L3mbtl3	Mup17	Mpp6	Ppp4r1	Pcyt2	Anapc10
CE(18:2)	0.695419	0.726353	0.922576	0.592467	0.581235	0.79801	0.900445	0.181903	0.981837	0.421437	0.6891	0.650138	0.598337	0.779916	0.378485	0.50264	0.256096	0.898244	0.778055	0.823516	0.709077	0.701703	0.854388	0.77611	0.918733	0.968121	0.909039	0.461535	0.261936	0.0846121	0.499813	0.762801	0.857275	0.836737	0.860222	0.0386909	0.273466	0.350416	0.097495	0.884222	0.397059	0.297525	0.158139	0.836488	0.136769	0.828842	0.921775	0.552724	0.622241
CE(18:4)	0.000411716	0.00535721	0.00368341	0.111192	0.057093	0.0807941	0.0597908	0.0207601	0.178117	0.027316	0.291108	0.0679421	0.0127473	0.213505	0.0382397	0.0935002	0.00800255	0.00130446	0.00704616	0.0126571	0.00864899	0.0141735	0.174828	0.0587084	0.0523982	0.01236	0.0516755	0.0567507	0.236207	0.129487	0.00546459	0.05648	0.036754	0.074728	0.000175735	0.119945	0.0859858	0.350699	0.00942115	0.00362926	0.0216281	0.150322	0.213329	0.0850568	0.0315642	0.0189118	0.0236869	0.0465584	0.0426942
CE(20:2)	0.00430023	0.08487	0.050862	0.192795	0.109675	0.147036	0.0417723	0.240277	0.0261108	0.0326776	0.230986	0.0909468	0.0649564	0.247806	0.112431	0.0681217	0.00625995	0.00379795	0.0038966	0.109526	0.0332766	0.0377331	0.090783	0.0100153	0.00480456	0.00343466	0.00379313	0.0867158	0.563887	0.38209	0.00624404	0.120113	0.025645	0.117521	0.00385019	0.215911	0.459952	0.039097	0.046167	2.01061e-05	0.00619844	0.0446409	0.510457	0.0184723	0.098325	0.0593386	0.0654973	0.0597042	0.0241542
CE(22:6)	0.0260702	0.00629061	0.00634458	0.00323661	0.0171891	0.0834533	0.00525125	0.0744761	0.061097	0.0511878	0.042669	0.0194697	0.00230829	0.0186488	0.00810482	0.0667743	0.0302056	0.00220592	0.00134229	0.0802417	0.014199	0.0159949	0.128081	0.0305716	0.0927029	0.0699172	0.0906726	0.225204	0.098233	0.150657	0.0242879	0.00352251	0.113672	0.00694114	0.0299826	0.169443	0.137658	0.333798	0.0216609	0.0174626	0.0329613	0.0898994	0.288963	0.0140294	0.109688	0.0299653	0.0183637	0.017879	0.217294
CER(16:0)	0.207573	0.300528	0.0393471	0.00982691	0.00473398	0.0622964	0.0840377	0.190912	0.150045	0.136925	0.0366968	0.0294978	0.116431	0.0703341	0.0325748	0.18842	0.219196	0.289246	0.0833267	0.325877	0.125421	0.135965	0.707939	0.310986	0.312677	0.321339	0.0920247	0.11448	0.00816157	0.436698	0.123914	0.011549	0.609753	0.0171217	0.515265	0.305739	0.119807	0.240645	0.355087	0.442597	0.174788	0.0228591	0.374297	0.219088	0.0350024	0.470498	0.7307	0.00491262	0.546197
CER(22:0)	0.0027154	0.0185935	0.001656	0.0122729	0.0178333	0.104201	0.0274356	0.100758	0.0592345	0.0159503	0.0442633	0.00254329	0.0230759	0.025299	0.000897371	0.0501091	0.00635721	0.000102192	0.00259233	0.059674	0.000807674	0.000201116	0.23155	0.0271869	0.0137963	0.0828568	0.0523106	0.138088	0.144299	0.199808	0.000222855	0.00854054	0.0254256	0.000380317	0.0119501	0.135803	0.0456599	0.259748	0.00326754	0.00285993	0.000288643	0.021478	0.268052	0.0109334	0.0181805	0.0777301	0.0213117	0.0042071	0.032296
DAG(16:1/18:1)	0.28418	0.709053	0.450502	0.644095	0.726518	0.86106	0.752737	0.514326	0.370052	0.394797	0.390346	0.101359	0.805702	0.459546	0.0575652	0.243405	0.069369	0.162149	0.497906	0.665887	0.0878528	0.177635	0.638932	0.683279	0.247072	0.714775	0.68043	0.79044	0.760674	0.334282	0.0258212	0.417513	0.0379513	0.126668	0.406467	0.335397	0.173623	0.508427	0.0470428	0.194818	0.0169474	0.148573	0.352774	0.173343	0.394703	0.825945	0.326919	0.316633	0.0794553
DAG(16:1/18:3)	0.144889	0.65397	0.453149	0.881421	0.55559	0.726255	0.905652	0.268283	0.876653	0.200755	0.716559	0.754401	0.442679	0.754429	0.664882	0.408831	0.205356	0.789824	0.586144	0.407494	0.288011	0.831922	0.672973	0.851755	0.64238	0.240961	0.36871	0.102864	0.715664	0.591771	0.431685	0.816861	0.853872	0.899467	0.048839	0.391237	0.655392	0.476178	0.189178	0.623261	0.437435	0.86473	0.56883	0.516929	0.181143	0.384886	0.633018	0.252245	0.726024
DAG(18:0/18:2)	0.0499278	0.209275	0.14005	0.140663	0.139494	0.401678	0.315032	0.0796145	0.270928	0.0410251	0.239635	0.057611	0.0952303	0.27408	0.0144296	0.0727145	0.00186757	0.0978333	0.089687	0.27915	0.0190124	0.103577	0.354447	0.489379	0.225532	0.227159	0.239592	0.173268	0.221302	0.0585211	0.0115879	0.144672	0.158246	0.0750385	0.0671672	0.0288928	0.115029	0.130002	0.000152128	0.090331	0.00467967	0.0561783	0.120859	0.193569	0.0242859	0.383636	0.162065	0.0329652	0.120296
DAG(18:1/20:4)	0.0123871	0.0435434	0.054287	0.0446016	0.0705825	0.133531	0.0574327	0.00679245	0.0971695	0.013989	0.116944	0.0319087	0.022348	0.0872111	0.0107434	0.00495776	0.00143265	0.0261361	0.0212671	0.101054	0.015914	0.0829003	0.0330972	0.143232	0.0725654	0.0340218	0.0659112	0.0393769	0.0732241	0.0176465	0.012704	0.030995	0.0327365	0.0735173	0.00518864	0.00768998	0.0523567	0.0536058	0.000259947	0.0340083	0.0102518	0.0568456	0.0493851	0.0883959	0.0451243	0.135203	0.0571469	0.0205308	0.115345
DCER(16:0)	0.686319	0.719734	0.509845	0.0814749	0.0838129	0.350444	0.0999674	0.516808	0.238512	0.467608	0.210187	0.336993	0.230957	0.341297	0.233652	0.497044	0.285654	0.44917	0.073418	0.913368	0.691521	0.53051	0.894029	0.436361	0.726346	0.375783	0.0960982	0.420958	0.0909831	0.620457	0.318779	0.0878974	0.901648	0.284994	0.997965	0.285583	0.816461	0.142032	0.470886	0.309869	0.286361	0.0133711	0.879595	0.124158	0.121379	0.941564	0.60771	0.0810911	0.984374
DCER(24:1)	0.00728091	0.0219855	0.00781265	0.007795	0.0106272	0.0117622	0.000176214	0.0428826	0.00759264	0.0231969	0.0277085	0.0190089	0.0304522	0.0120006	0.037581	0.0080511	0.0565372	0.00150616	0.000611539	0.0626661	0.0626576	0.0168151	0.0158121	0.0003226	0.00168117	0.00213758	0.000109767	0.0121572	0.0317531	0.264305	0.0191006	0.00160286	0.0162414	0.0317561	0.00898255	0.107216	0.101054	0.0392159	0.1341	0.00310196	0.0342564	0.0133243	0.298865	0.00697738	0.0713519	0.0639169	0.137239	0.0100363	0.121815
DCER(26:0)	0.385216	0.221641	0.431512	0.0780489	0.172118	0.164955	0.0467526	0.187978	0.228204	0.154197	0.215812	0.530194	0.204319	0.0947788	0.688587	0.0884438	0.701231	0.448825	0.174111	0.43632	0.87988	0.525735	0.0267331	0.0662873	0.180456	0.145208	0.0673073	0.0607516	0.0913091	0.394025	0.93042	0.186264	0.666587	0.680721	0.249481	0.138043	0.552765	0.0698892	0.623772	0.467998	0.787941	0.4151	0.434495	0.479864	0.401297	0.201066	0.620724	0.277875	0.95084
HCER(16:0)	0.254925	0.255966	0.084847	0.0245108	0.0302606	0.0272152	0.054335	0.0253085	0.0712026	0.190802	0.0172749	0.0201278	0.19408	0.0369451	0.0239086	0.0302837	0.193449	0.309658	0.180869	0.25013	0.1854	0.273806	0.184802	0.284571	0.249864	0.222549	0.121277	0.071879	0.000559487	0.0970754	0.137151	0.00668051	0.117059	0.0597524	0.481284	0.102824	0.0149054	0.135172	0.331194	0.531553	0.249302	0.0249912	0.0640073	0.144329	0.161176	0.709552	0.658134	0.0372536	0.378744
LCER(16:0)	0.095184	0.036188	0.088377	0.0247209	0.046479	0.0228946	0.00816113	0.0124144	0.00814071	0.0527293	0.0273776	0.0632821	0.0072162	0.0414731	0.0771919	0.00305044	0.0311904	0.17244	0.0377692	0.083484	0.101216	0.396799	0.00111178	0.062997	0.120171	0.0140725	0.064563	0.0590327	0.0402405	0.0141884	0.197635	0.0231846	0.06677	0.182413	0.0664299	0.0464357	0.165987	0.0135978	0.102827	0.143078	0.246259	0.14516	0.0301369	0.0732781	0.388885	0.0535483	0.0483267	0.093	0.244965
LPE(18:1)	0.00387417	0.170565	0.0467231	0.146872	0.0648534	0.197626	0.230209	0.146486	0.0883234	0.00418953	0.203012	0.0397654	0.0616867	0.266863	0.0426871	0.0293998	0.000786271	0.0818861	0.0420082	0.109906	0.00381551	0.0740981	0.162125	0.177156	0.0265802	0.0343211	0.0345098	0.0324476	0.360749	0.189266	0.00819604	0.162749	0.107019	0.0607568	0.00460384	0.0977783	0.235233	0.0224633	0.00422957	0.0265833	0.00315347	0.0702571	0.199732	0.23311	0.0217344	0.0885016	0.0606231	0.00948471	0.0429153
PC(18:1/18:2)	0.016904	0.047825	0.0457002	0.017832	0.00799825	0.0492903	0.0575177	0.00767231	0.0710047	0.00182603	0.0546755	0.0408185	0.0097032	0.0817994	0.0245772	0.0144888	0.0022133	0.119024	0.02424	0.0733197	0.0367282	0.0703774	0.0906479	0.129679	0.091214	0.0531542	0.0397921	0.00861473	0.0204274	0.00781095	0.0371021	0.0619528	0.21512	0.0878599	0.0431402	0.00080311	0.0591181	0.00409612	0.00170942	0.0814124	0.0230263	0.0177748	0.0211113	0.155252	0.00138718	0.0863534	0.143504	0.0104459	0.0924326
PC(18:1/20:4)	0.000280419	0.0300639	0.0120248	0.0431631	0.0149269	0.0389112	0.045837	0.0204265	0.0286981	0.000215446	0.0868155	0.0249687	0.0109658	0.0952411	0.0341312	0.00350123	0.000591289	0.03127	0.0089862	0.0230235	0.00529153	0.0362745	0.0230529	0.032794	0.00533275	0.00314087	0.00466317	0.00184469	0.113643	0.0571874	0.00987981	0.0607428	0.0472138	0.0618404	0.000237363	0.0186361	0.100869	0.00352722	0.00329582	0.0103133	0.00685384	0.0438984	0.0683722	0.129693	0.00880208	0.0164639	0.0286958	0.00570357	0.0282078
PC(18:1/22:5)	0.548842	0.818762	0.751623	0.902988	0.616471	0.837644	0.827988	0.703067	0.726844	0.687908	0.878699	0.722973	0.48736	0.42596	0.568924	0.827191	0.118081	0.845235	0.627432	0.864501	0.34957	0.654917	0.714569	0.464651	0.760835	0.39023	0.59382	0.64332	0.971061	0.68386	0.368063	0.829294	0.97375	0.840581	0.588161	0.841944	0.824955	0.449274	0.434687	0.660815	0.4732	0.477588	0.77226	0.983629	0.480081	0.881892	0.962913	0.373341	0.663219
PE(18:0/22:6)	0.0126053	0.20918	0.109232	0.348632	0.0974164	0.129596	0.336663	0.150949	0.14045	0.008575	0.283643	0.161804	0.213518	0.409918	0.235933	0.106426	0.0241142	0.195408	0.154779	0.0788111	0.0896157	0.0697058	0.25062	0.119888	0.0236235	0.0724276	0.0405966	0.0142966	0.348162	0.170463	0.0526643	0.498411	0.164438	0.288574	0.0494292	0.0525193	0.192042	0.0105927	0.0586467	0.0620063	0.0369277	0.0748431	0.138458	0.365116	0.00766247	0.146113	0.248371	0.106116	0.0126624
PE(18:1/18:3)	0.00447018	0.00149392	0.00453077	0.0699102	0.0296908	0.0037617	0.0258073	0.00149179	0.0101102	0.0167245	0.024812	0.0149449	0.0101551	0.0508213	0.0211246	0.0123058	0.00552975	0.0234233	0.0453735	0.000734531	0.0113639	0.0300675	0.0177724	0.0227126	0.0260271	0.0193876	0.109537	0.0415853	0.0657299	0.00129325	0.0179252	0.0577585	0.00120371	0.0689572	0.0225888	0.0244286	0.00616314	0.0608493	0.0274939	0.0320734	0.0627454	0.0897564	0.00183755	0.0313786	0.0993199	0.0201316	0.00401289	0.136416	0.00078507
PE(18:1/20:4)	0.00358651	0.129982	0.0491499	0.145474	0.0411798	0.0878759	0.190179	0.0842964	0.0962953	0.00117849	0.159657	0.0682011	0.123524	0.193272	0.109237	0.0327643	0.012736	0.104378	0.0740969	0.0590575	0.0380586	0.030102	0.135016	0.0683215	0.00723369	0.0449559	0.0157229	0.00338129	0.183193	0.137337	0.0265787	0.249257	0.116519	0.131993	0.0149059	0.0258756	0.10702	0.00566393	0.0211898	0.0427335	0.0133155	0.0439533	0.10888	0.287143	0.00230958	0.0976124	0.165549	0.0273697	0.0192517
PE(18:1/22:4)	0.251808	0.339786	0.545245	0.3367	0.244872	0.583004	0.561107	0.322129	0.664669	0.0688927	0.640416	0.710146	0.157348	0.646203	0.596843	0.422204	0.152747	0.650699	0.28964	0.447092	0.462845	0.410743	0.514378	0.530171	0.520898	0.417638	0.357837	0.177259	0.497649	0.198769	0.543531	0.831758	0.786041	0.749265	0.269907	0.0563448	0.744889	0.0886871	0.0664684	0.395166	0.302681	0.410792	0.335331	0.867005	0.0432467	0.194432	0.47426	0.297718	0.523878
PE(18:2/18:2)	0.00819677	0.0554999	0.0490722	0.0569172	0.0296891	0.0670539	0.065606	0.0141203	0.0346857	0.00362638	0.0684023	0.0283038	0.0210333	0.113548	0.0182124	0.00899069	0.000187855	0.0540827	0.0222656	0.0653665	0.01656	0.0576974	0.0571483	0.0925468	0.0389764	0.0272067	0.0338692	0.0197061	0.0801807	0.0100856	0.00878578	0.0777071	0.0478567	0.081168	0.020536	0.00313013	0.0651529	0.00377454	0.000783252	0.0217468	0.00560343	0.0144253	0.0252048	0.0694033	0.00937113	0.105269	0.0745362	0.021397	0.0218387
PE(18:2/20:4)	0.036964	0.186102	0.145705	0.184105	0.0745925	0.175346	0.373439	0.0626068	0.211273	0.00645405	0.216806	0.13528	0.0933321	0.318839	0.12544	0.0644028	0.0108447	0.357801	0.187631	0.117285	0.0658736	0.159071	0.220814	0.342993	0.137096	0.15655	0.148482	0.02483	0.17778	0.0365237	0.0952756	0.384995	0.333297	0.245649	0.0778267	0.0113319	0.138888	0.012775	0.0092953	0.209345	0.0530989	0.11016	0.0420073	0.515193	0.00774917	0.155865	0.192357	0.0678198	0.0728882
PE(18:2/22:6)	0.274234	0.0754323	0.0897313	0.00454708	0.0545198	0.115677	0.0102498	0.0400582	0.0705597	0.245543	0.0210145	0.0243355	0.0272403	0.0163413	0.00559615	0.0439274	0.0825601	0.0638625	0.0312036	0.33158	0.10299	0.197934	0.120792	0.200715	0.386291	0.223441	0.249452	0.389339	0.0139734	0.057775	0.0943054	0.000969653	0.12424	0.0266022	0.317902	0.107097	0.0796259	0.322766	0.0711135	0.204304	0.134073	0.0567003	0.140651	0.0179132	0.332295	0.391123	0.18994	0.0497978	0.539365
PE(O16:0/20:4)	0.330732	0.780723	0.784172	0.750843	0.506296	0.951001	0.997604	0.646753	0.943006	0.175144	0.94839	0.903284	0.638777	0.958599	0.785527	0.75202	0.296102	0.699093	0.523624	0.756843	0.658472	0.38216	0.95011	0.766469	0.532291	0.671169	0.396417	0.255232	0.792088	0.594267	0.468497	0.843243	0.760165	0.901337	0.410219	0.154705	0.830347	0.222868	0.146755	0.427163	0.2471	0.372064	0.712639	0.935304	0.0324335	0.638534	0.985252	0.401431	0.518597
PE(O18:0/18:2)	0.00606009	0.0334923	0.0246318	0.109536	0.0305927	0.120001	0.0926021	0.0713328	0.091592	0.0215516	0.198369	0.0714569	0.00673471	0.322917	0.0293194	0.168533	0.000131878	0.0174933	0.00564229	0.0584238	0.0113468	0.0295808	0.393357	0.123117	0.127482	0.0366723	0.067342	0.128145	0.285888	0.0620732	0.00320595	0.123789	0.154643	0.0754176	0.0278286	0.0543306	0.221653	0.0849542	0.00184923	0.00288946	0.00518507	0.026116	0.169505	0.0409004	0.00584086	0.0501448	0.061514	0.0384941	0.0180919
PE(O18:0/20:4)	0.0707914	0.277835	0.208278	0.200908	0.105413	0.32207	0.416396	0.242594	0.285514	0.0142782	0.218552	0.15632	0.254051	0.268374	0.147833	0.187331	0.0445755	0.230707	0.199378	0.247431	0.132882	0.0376527	0.493221	0.227464	0.0886835	0.398555	0.175893	0.086162	0.282315	0.138027	0.0770115	0.50868	0.412536	0.183292	0.223806	0.0207447	0.170655	0.0326722	0.0163442	0.142973	0.0216485	0.053153	0.156103	0.357188	0.00198378	0.325218	0.35396	0.101041	0.0542835
PE(O18:0/22:4)	0.155155	0.295415	0.300174	0.184447	0.141988	0.544744	0.593223	0.226678	0.678852	0.0345672	0.403812	0.303218	0.174779	0.390681	0.191419	0.322174	0.0810579	0.416933	0.26944	0.37347	0.18531	0.12875	0.710769	0.593493	0.406939	0.624785	0.428907	0.165655	0.282545	0.136044	0.213713	0.554576	0.93817	0.274724	0.262819	0.0279569	0.271457	0.152793	0.00997571	0.378491	0.0841416	0.200699	0.20793	0.717809	0.0045525	0.31566	0.405495	0.114528	0.320209
PE(P16:0/20:4)	0.0756143	0.267875	0.208345	0.161323	0.0788198	0.241034	0.384554	0.257706	0.190617	0.00565205	0.169633	0.171402	0.167034	0.231197	0.228025	0.111117	0.0541713	0.421169	0.225224	0.200077	0.128187	0.105543	0.266332	0.205946	0.0770634	0.291016	0.148115	0.0476329	0.287325	0.134651	0.184643	0.535312	0.53611	0.22719	0.179107	0.0323637	0.274363	0.00750304	0.0383167	0.238214	0.0659018	0.125635	0.123925	0.533482	0.0108785	0.154039	0.230379	0.0912445	0.0940281
PE(P16:0/22:4)	0.264818	0.487707	0.461608	0.373123	0.193934	0.4951	0.735065	0.56187	0.623825	0.0578023	0.586164	0.671129	0.236864	0.663015	0.761147	0.477729	0.290031	0.970244	0.455122	0.399383	0.430192	0.472506	0.62089	0.559603	0.431316	0.479561	0.3459	0.134128	0.580679	0.442484	0.723644	0.960185	0.598973	0.675799	0.33722	0.20937	0.855001	0.0863228	0.244019	0.647012	0.454223	0.572239	0.442271	0.789409	0.0645487	0.149773	0.492993	0.256384	0.549952
PE(P18:0/20:3)	0.0726622	0.039602	0.105592	0.0741	0.0172379	0.0353464	0.0405006	0.103954	0.104	0.02381	0.159087	0.375835	0.0192862	0.208816	0.451492	0.233931	0.136348	0.226026	0.0361692	0.0719028	0.392941	0.127114	0.185924	0.0267329	0.133786	0.0554862	0.0329793	0.0301628	0.122299	0.117735	0.35435	0.293041	0.699604	0.461836	0.173751	0.0411374	0.436641	0.0147703	0.224128	0.0939891	0.329009	0.115822	0.194383	0.223165	0.0168093	0.0185651	0.30058	0.179346	0.182147
PE(P18:0/20:4)	0.149048	0.364587	0.177818	0.0325593	0.0282405	0.236097	0.179822	0.348193	0.210683	0.0190045	0.0992895	0.117853	0.183191	0.096415	0.14671	0.130354	0.15886	0.324585	0.108225	0.439449	0.204068	0.0839272	0.410235	0.173096	0.104118	0.354763	0.063837	0.0553422	0.0938621	0.391353	0.196795	0.177378	0.79039	0.0949487	0.304616	0.074876	0.307074	0.0268811	0.105914	0.2785	0.0730325	0.043247	0.38327	0.38728	0.00695207	0.3173	0.582403	0.016948	0.413416
PE(P18:0/22:4)	0.253764	0.459694	0.475623	0.176314	0.146048	0.5014	0.445344	0.309852	0.486962	0.0475257	0.39068	0.423449	0.182847	0.411369	0.359073	0.237019	0.125632	0.636055	0.238427	0.562536	0.356425	0.36499	0.454659	0.512386	0.394485	0.408921	0.221763	0.11399	0.267631	0.230563	0.402778	0.516826	0.899467	0.453598	0.30403	0.0462659	0.580919	0.0401577	0.0598606	0.426274	0.184058	0.19653	0.32172	0.743453	0.0265864	0.329975	0.603222	0.110914	0.586213
SM(14:0)	0.1897	0.0546108	0.144331	0.0651492	0.0685757	0.160086	0.255099	0.00736275	0.628615	0.0783141	0.194162	0.22209	0.0707862	0.158284	0.0992498	0.230294	0.156957	0.323042	0.262882	0.130583	0.271583	0.123012	0.467333	0.504155	0.631902	0.590298	0.591652	0.124013	0.0166874	0.00600278	0.28936	0.215725	0.625365	0.274706	0.354947	0.00302297	0.0197843	0.344166	0.0240867	0.587181	0.289596	0.208449	0.0200465	0.51541	0.0100748	0.28413	0.381321	0.195349	0.350295
TAG(42:1FA18:1)	0.0460426	0.0709852	0.0434147	0.0102076	0.00612002	0.0423532	0.00279199	0.121345	0.0101052	0.0382594	0.0560317	0.0691712	0.00205866	0.0985166	0.067144	0.0501875	0.0128698	0.0584332	0.000334065	0.182381	0.0727457	0.181648	0.0919325	0.0333342	0.0990187	0.00451016	0.00261347	0.06462	0.0862022	0.219603	0.0621068	0.0106202	0.30437	0.0773593	0.057692	0.144415	0.542126	0.0126552	0.100425	0.0143375	0.0691928	0.0185998	0.385158	0.0232443	0.0796741	0.0423314	0.17227	0.00801162	0.308292
TAG(45:0FA15:0)	0.374437	0.558084	0.211489	0.0362049	0.0230937	0.149372	0.229631	0.527493	0.0901083	0.0656505	0.0315265	0.0848973	0.202415	0.0925865	0.171753	0.152367	0.255644	0.798867	0.262501	0.483982	0.219653	0.301374	0.448154	0.309926	0.224235	0.493506	0.163253	0.141092	0.0888606	0.413876	0.39467	0.182488	0.914331	0.0799343	0.755245	0.264218	0.395667	0.0240544	0.407206	0.68072	0.251575	0.0811431	0.300227	0.46569	0.0941436	0.378381	0.569143	0.0341438	0.477852
TAG(46:3FA14:0)	0.978093	0.907327	0.695742	0.0886227	0.134822	0.318777	0.208917	0.553271	0.232562	0.482373	0.145439	0.388691	0.305356	0.253836	0.432092	0.291241	0.603975	0.814462	0.364459	0.91333	0.818825	0.877168	0.475243	0.681241	0.868597	0.543603	0.27053	0.372334	0.0776924	0.563697	0.933234	0.157739	0.70311	0.429851	0.824187	0.429545	0.85265	0.106759	0.872037	0.930549	0.83446	0.194027	0.591798	0.557233	0.515428	0.839844	0.779669	0.152745	0.602486
TAG(47:0FA17:0)	0.00235763	0.021804	0.00897153	0.00464547	0.00340646	0.0508547	0.0213644	0.0500776	0.0373873	0.000177913	0.0373661	0.0173846	0.00487518	0.0271848	0.0200989	0.0108103	0.00460471	0.0226855	0.00319902	0.04941	0.00857269	0.0104228	0.0578871	0.0202622	0.0100519	0.0255924	0.00931117	0.00902486	0.0671461	0.0908909	0.0186776	0.0303157	0.166827	0.0180446	0.00523626	0.0205128	0.117262	0.0101278	0.00324735	0.0172269	0.00636034	0.0299614	0.126778	0.0940064	0.00290276	0.014858	0.0369213	0.00158873	0.0848524
TAG(48:2FA18:0)	0.973026	0.965137	0.604841	0.108744	0.132156	0.453925	0.508168	0.790035	0.378112	0.367977	0.154037	0.30077	0.403758	0.277503	0.367847	0.393741	0.620551	0.641361	0.592442	0.953923	0.563216	0.93172	0.803824	0.942165	0.875502	0.924882	0.512632	0.444671	0.147721	0.683678	0.896265	0.288859	0.5207	0.259177	0.755698	0.563505	0.755747	0.188474	0.754561	0.675594	0.706999	0.298848	0.586845	0.905649	0.379682	0.828085	0.936973	0.115677	0.721722
TAG(49:0FA18:0)	0.0965231	0.203844	0.196568	0.297809	0.149513	0.447999	0.635083	0.335236	0.870309	0.0415036	0.63739	0.518589	0.212171	0.529736	0.48242	0.581254	0.262423	0.381594	0.297518	0.20327	0.280831	0.0872803	0.848784	0.395451	0.313012	0.527156	0.356071	0.118651	0.458369	0.39134	0.360308	0.768301	0.890602	0.424342	0.168686	0.133068	0.390317	0.333702	0.09402	0.362195	0.228475	0.456885	0.429388	0.978948	0.00609177	0.125963	0.398373	0.207321	0.32626
TAG(49:2FA17:0)	0.584755	0.886122	0.513882	0.177986	0.15648	0.552005	0.790298	0.650309	0.67206	0.136224	0.313372	0.367837	0.455506	0.363064	0.442154	0.364006	0.528085	0.734471	0.687353	0.775816	0.435314	0.614292	0.799119	0.930617	0.62401	0.925714	0.504112	0.202015	0.224513	0.612082	0.800071	0.547765	0.517316	0.325574	0.76538	0.327852	0.570328	0.177008	0.406423	0.752556	0.515986	0.43855	0.473214	0.688093	0.12072	0.595452	0.883923	0.105599	0.967684
TAG(51:2FA18:0)	0.108159	0.301674	0.245308	0.653572	0.406494	0.545236	0.836942	0.150697	0.859116	0.0878883	0.826995	0.44774	0.454831	0.739043	0.388555	0.422435	0.240178	0.621317	0.817986	0.144426	0.178111	0.22268	0.768012	0.937084	0.465578	0.708564	0.819394	0.134501	0.488647	0.18932	0.339217	0.940482	0.631131	0.52395	0.135127	0.136844	0.110023	0.614657	0.0685206	0.76889	0.302629	0.810267	0.136786	0.605579	0.0479431	0.314964	0.310602	0.363853	0.228261
TAG(51:3FA16:0)	0.00266937	0.00348211	0.00845393	0.0202629	0.0116238	0.0526855	0.010967	0.00675566	0.123238	0.0143873	0.150561	0.0664293	0.00159763	0.112312	0.0216171	0.0741887	0.00361774	0.00170476	0.00040153	0.0353378	0.0301609	0.0125061	0.165945	0.0387846	0.089481	0.0136234	0.0209717	0.0360139	0.0573064	0.0448004	0.0079001	0.0198124	0.123437	0.0705781	0.004645	0.0145893	0.0890386	0.130863	0.00208564	0.00261213	0.0154523	0.0270737	0.15149	0.0305567	0.00264326	0.0290515	0.0854002	0.0179463	0.0948492
TAG(51:4FA18:1)	0.000226917	0.00324457	0.00301442	0.00987985	0.00813481	0.0452961	0.00971308	0.00842716	0.0619779	0.00155908	0.0736669	0.0171409	0.00314902	0.0399016	0.00688943	0.016261	0.00117673	0.000350559	0.000389037	0.0226833	0.00589612	0.00177382	0.0690088	0.013758	0.0126773	0.0110099	0.00987169	0.0144341	0.0570824	0.0453452	0.00164909	0.0131583	0.0406035	0.0200622	0.000498559	0.00946035	0.0421502	0.0608893	0.000229438	0.00102969	0.00164563	0.0180602	0.106908	0.0251878	0.00156539	0.0210113	0.030034	0.00470228	0.0388445
TAG(51:4FA20:4)	0.00296973	0.00751515	0.0243133	0.0218237	0.0440077	0.0985268	0.0306542	0.010577	0.106821	0.00173695	0.0803126	0.0340265	0.0257849	0.0240695	0.0209478	0.00841656	0.0103678	0.00341387	0.013395	0.0405489	0.0249223	0.00321496	0.0249474	0.0172578	0.0091845	0.0560992	0.0469946	0.0204989	0.0765621	0.0246313	0.0153551	0.0544316	0.0319817	0.0530718	0.00257157	0.00209433	0.0244509	0.054564	0.000198516	0.0120873	0.00580123	0.0603018	0.0548036	0.0684825	0.00860058	0.0484823	0.0285163	0.0320443	0.0475011
TAG(52:1FA16:0)	0.177357	0.142818	0.121367	0.026301	0.0593543	0.0476363	0.0202793	0.0469357	0.00293758	0.0963449	0.00358816	0.00849525	0.083476	0.0168893	0.0101982	0.00492964	0.0238454	0.124958	0.07602	0.215371	0.0744711	0.18141	0.0247016	0.0876703	0.0822774	0.12101	0.11572	0.17372	0.0280094	0.0177594	0.0503656	0.0160101	0.0137232	0.041217	0.329638	0.040275	0.0483623	0.0152548	0.0759769	0.134198	0.0577305	0.0122877	0.0251818	0.0103223	0.286386	0.420712	0.143052	0.0731099	0.0832015
TAG(52:1FA18:0)	0.171184	0.0949557	0.0928391	0.0327508	0.0927088	0.0432775	0.00981328	0.0591213	0.00215435	0.158987	0.00404673	0.00835181	0.101824	0.0101	0.0127519	0.00674603	0.0532338	0.055362	0.0676262	0.175854	0.0802934	0.138326	0.0145445	0.0401745	0.0543693	0.106057	0.126522	0.253197	0.0480242	0.0388102	0.0499132	0.0100705	0.0020668	0.0355773	0.282487	0.100942	0.0446034	0.0598538	0.13794	0.0927108	0.0779832	0.0283872	0.0485496	0.00296373	0.493326	0.376708	0.0909966	0.12364	0.0749218
TAG(52:1FA18:1)	0.461041	0.264941	0.352329	0.0664949	0.17945	0.18649	0.11625	0.122818	0.0360495	0.176936	0.0110904	0.0403132	0.220715	0.0295546	0.0362718	0.0319384	0.0940917	0.32739	0.297066	0.411752	0.200788	0.253411	0.0783045	0.236112	0.226717	0.535472	0.481684	0.425121	0.0709649	0.0138733	0.182509	0.114488	0.0769062	0.10141	0.752601	0.0338641	0.0647084	0.0480923	0.0852357	0.401015	0.128188	0.0576588	0.0216182	0.0561331	0.388191	0.682462	0.213641	0.246821	0.14787
TAG(52:1FA20:1)	0.689195	0.499397	0.529305	0.155741	0.464265	0.453026	0.0892459	0.251796	0.122861	0.728549	0.106435	0.102184	0.445005	0.107446	0.0487848	0.113102	0.220595	0.138935	0.199333	0.910655	0.379186	0.445492	0.205473	0.358735	0.439024	0.463947	0.410206	0.837828	0.150921	0.221918	0.14041	0.0361695	0.051512	0.150889	0.742714	0.261603	0.211649	0.408241	0.237841	0.254538	0.164677	0.0652794	0.357693	0.0160166	0.844824	0.756277	0.594825	0.296115	0.546694
TAG(52:3FA16:0)	0.000817162	0.0217305	0.0118833	0.10178	0.0660043	0.0753346	0.0331792	0.0340388	0.0206743	0.0181136	0.111995	0.0159021	0.020584	0.130716	0.0100015	0.0165392	0.000104058	0.000880872	0.0041504	0.0326297	0.00231589	0.018792	0.0533195	0.0290102	0.0105351	0.00486001	0.0217777	0.0704334	0.257582	0.0669355	0.00022592	0.0368798	0.00131757	0.0356744	0.00106956	0.0698753	0.0885875	0.0662428	0.00248023	0.000181736	0.00112688	0.029505	0.122163	0.00930092	0.0641824	0.0584088	0.0130681	0.0312665	0.00534504
TAG(52:3FA16:1)	0.800224	0.560483	0.618753	0.164062	0.377091	0.594484	0.482394	0.192601	0.399739	0.427806	0.130069	0.14214	0.363147	0.182377	0.0572191	0.181473	0.180475	0.674056	0.597924	0.803458	0.296378	0.565657	0.467936	0.992666	0.897361	0.939487	0.9472	0.768432	0.123028	0.0433439	0.332404	0.220764	0.421463	0.192797	0.988667	0.0865773	0.12525	0.366258	0.0748734	0.914675	0.252484	0.20497	0.0776621	0.337104	0.430454	0.882366	0.502543	0.302837	0.586789
TAG(52:3FA18:1)	0.000888662	0.0180641	0.0168933	0.196848	0.0917518	0.11728	0.0683182	0.0661543	0.071691	0.0290232	0.271839	0.0732629	0.0196692	0.300546	0.0468609	0.0974447	0.000675705	0.00142532	0.00531435	0.0287836	0.00862299	0.0195586	0.160224	0.0404864	0.0304844	0.00784885	0.0377679	0.107116	0.456687	0.116434	0.00149273	0.118208	0.0177461	0.0975074	0.00137792	0.112273	0.195704	0.140076	0.00550307	9.2234e-05	0.00501554	0.0716121	0.226655	0.0256735	0.0456913	0.0313013	0.0194093	0.0769491	0.0069376
TAG(52:3FA18:2)	0.00222636	0.0133003	0.0156254	0.0928302	0.0854159	0.0754059	0.0264283	0.0134753	0.0367518	0.0319141	0.125698	0.023517	0.018331	0.114797	0.0109845	0.0147336	0.000667065	0.000965751	0.00612836	0.0327167	0.00612885	0.0307985	0.0365365	0.0390628	0.02508	0.00674231	0.0396763	0.0799438	0.189412	0.0406851	0.0012567	0.0268515	0.00116782	0.054296	0.00121387	0.0529444	0.0612441	0.116987	0.00284842	0.00109797	0.0054627	0.0521605	0.0930435	0.0120601	0.0982288	0.0676298	0.0149662	0.0497952	0.0167411
TAG(52:4FA16:1)	0.650144	0.774283	0.58873	0.160333	0.373412	0.84813	0.515543	0.682274	0.221757	0.294201	0.117933	0.0831224	0.360456	0.186195	0.045792	0.170914	0.0869798	0.52417	0.398355	0.994501	0.116677	0.430549	0.499206	0.810099	0.528807	0.944864	0.79556	0.926513	0.45848	0.247681	0.182407	0.250325	0.439481	0.0670521	0.811706	0.280617	0.442443	0.219214	0.0509226	0.538458	0.0649238	0.160948	0.324599	0.233313	0.48177	0.94055	0.287601	0.144111	0.478535
TAG(52:7FA16:0)	0.359907	0.32422	0.307166	0.112371	0.0827491	0.370922	0.566491	0.245114	0.829103	0.078462	0.354078	0.452082	0.164429	0.332753	0.394541	0.459264	0.402446	0.895113	0.441129	0.384815	0.427632	0.330254	0.8003	0.729032	0.723398	0.800461	0.549242	0.144098	0.122974	0.231923	0.7151	0.513787	0.502744	0.392356	0.537244	0.0947097	0.336472	0.268953	0.175008	0.986668	0.516441	0.444435	0.25065	0.834004	0.021498	0.263159	0.649411	0.148742	0.834456
TAG(53:3FA18:0)	0.00250291	0.013222	0.0180203	0.0254865	0.0163475	0.105836	0.0299854	0.0290368	0.0932321	0.00416891	0.137426	0.0525528	0.00242424	0.120801	0.0196845	0.0507392	0.000488399	0.00560003	0.000971814	0.0602422	0.0127699	0.0145042	0.145275	0.0513334	0.0575624	0.021	0.02486	0.0432694	0.133119	0.0511538	0.00591558	0.04682	0.147551	0.0529925	0.00402166	0.0136247	0.156135	0.050107	0.000153209	0.00238392	0.00346054	0.0269815	0.1549	0.0449969	0.00245704	0.0265329	0.0470278	0.0108398	0.0674547
TAG(53:4FA18:0)	0.00118289	0.0176257	0.0109643	0.0208344	0.013327	0.0866445	0.0215098	0.018385	0.076868	0.00493595	0.122968	0.0282243	0.00372668	0.105855	0.00818152	0.0287114	0.000203741	0.00239859	0.000415611	0.0632435	0.00695071	0.0136062	0.130438	0.0527752	0.0422238	0.0106254	0.0108584	0.0276118	0.0888571	0.064108	0.00139202	0.017938	0.0814248	0.0320037	0.00158115	0.0164374	0.108735	0.0531766	0.000160016	0.00133848	0.00129537	0.0128398	0.164513	0.0315924	0.00230741	0.0470654	0.0646738	0.00332254	0.069432
TAG(53:4FA18:1)	0.00118497	0.0126671	0.0121149	0.0289199	0.0155869	0.0872079	0.0218076	0.0234802	0.0787422	0.00574167	0.144767	0.0437027	0.00274424	0.13066	0.0154361	0.0458143	0.000276258	0.00217282	0.000354885	0.0531251	0.0100179	0.0128872	0.142534	0.0422814	0.0455753	0.00985363	0.0129209	0.0358008	0.125092	0.0644175	0.00226994	0.0305524	0.0959186	0.0471438	0.00186098	0.0191364	0.142953	0.0567983	0.000302331	0.000693552	0.00224618	0.0181105	0.178189	0.0292666	0.00271309	0.0308823	0.0542835	0.00800862	0.0564915
TAG(53:5FA18:1)	0.00614959	0.0261652	0.04037	0.0544158	0.0455845	0.190281	0.0419965	0.0495467	0.15171	0.0168825	0.236651	0.092681	0.00900518	0.189471	0.031359	0.0908158	0.00143049	0.00343482	0.00133854	0.1155	0.0284035	0.0207224	0.207504	0.0699751	0.0846154	0.0291044	0.0324793	0.0850757	0.205767	0.0926954	0.00617175	0.0626047	0.151059	0.0861689	0.00611987	0.0240767	0.22152	0.0998469	0.000343336	0.00130756	0.00381112	0.0316253	0.267121	0.0388487	0.00614359	0.0629199	0.0883193	0.0232926	0.0989412
TAG(53:5FA18:2)	0.00293704	0.0161592	0.0209043	0.0220501	0.0254084	0.109202	0.0183813	0.0167951	0.0685654	0.00733328	0.102283	0.0272174	0.00663729	0.0774245	0.00639299	0.0226562	0.00024544	0.00122327	0.000768446	0.0797398	0.0108671	0.0104373	0.0942092	0.042188	0.0380613	0.0197626	0.0205434	0.0483615	0.0930869	0.0374674	0.00136088	0.0205359	0.0471093	0.0346326	0.00385692	0.00768946	0.08461	0.0512971	2.60059e-05	0.000983752	0.000776387	0.0108394	0.126333	0.0155768	0.0051666	0.0726401	0.0556779	0.00927216	0.0544838
TAG(53:5FA20:4)	0.0459136	0.00842288	0.0854752	0.0798028	0.0778875	0.0809219	0.125518	0.00173829	0.408977	0.0204026	0.274199	0.307714	0.014565	0.160943	0.23895	0.0684604	0.111992	0.224806	0.137473	0.0275659	0.200889	0.194322	0.0531749	0.193906	0.283277	0.110158	0.256883	0.0213132	0.0566731	0.0079319	0.382647	0.221874	0.397523	0.466734	0.0247325	0.00595365	0.0738508	0.164659	0.0300143	0.327894	0.396884	0.507603	0.0220146	0.607343	0.0521869	0.0198534	0.0859351	0.206149	0.330923
TAG(53:6FA18:1)	0.00240468	0.0252023	0.0217321	0.0316807	0.0221167	0.130238	0.0282575	0.0447141	0.1079	0.00670012	0.164225	0.0539578	0.0101791	0.125099	0.021307	0.0574447	0.00140761	0.0020844	0.000657516	0.0928226	0.0195302	0.00850849	0.17824	0.0392388	0.036942	0.0205348	0.0115668	0.0396124	0.139241	0.110184	0.0030511	0.0398687	0.121944	0.0498465	0.00383402	0.0197553	0.161502	0.0603362	0.000502731	0.000832295	0.00151311	0.0144642	0.253904	0.0339789	0.00161835	0.0582934	0.0976656	0.00827222	0.0757682
TAG(53:6FA18:2)	0.00106211	0.0202287	0.0113019	0.0259898	0.0170585	0.0901305	0.0273437	0.0153732	0.0786496	0.00526075	0.11566	0.0212495	0.00779796	0.10057	0.00520072	0.0255372	0.000144202	0.00169037	0.000921324	0.0620197	0.00585245	0.00882946	0.137869	0.0560974	0.0349428	0.0152981	0.0139473	0.0287412	0.0836459	0.0526775	0.000525519	0.0193352	0.0507023	0.0270964	0.00214582	0.0119809	0.0699874	0.05656	6.12567e-05	0.00127577	0.000515055	0.0087862	0.134378	0.0268128	0.00171959	0.0723624	0.0697048	0.00404651	0.0452943
TAG(53:6FA18:3)	0.0037044	0.0280143	0.0222482	0.0206165	0.0206584	0.1279	0.0187423	0.0338976	0.077466	0.0094858	0.123349	0.0327733	0.00690081	0.0990638	0.00837561	0.0354309	0.000397812	0.00161364	0.000301545	0.115039	0.0126703	0.0137113	0.144599	0.0495862	0.0463568	0.0176319	0.0121208	0.0513994	0.105909	0.0835775	0.00146017	0.0175785	0.0873196	0.0321931	0.00463395	0.0178515	0.143795	0.0557115	0.000166674	0.000796173	0.000766187	0.00830319	0.22273	0.0179371	0.0039502	0.0804481	0.089318	0.00456292	0.0895414
TAG(53:7FA18:3)	0.00222612	0.00921103	0.018615	0.0200437	0.0213207	0.0788611	0.0104558	0.0118071	0.0543965	0.00588533	0.095621	0.0339534	0.0042421	0.0696664	0.0108077	0.0198333	0.000409466	0.000988267	0.000431384	0.0588962	0.015948	0.0104711	0.0636165	0.0235834	0.0297331	0.0112137	0.0134385	0.034961	0.0833119	0.0308912	0.00250852	0.0208504	0.0439213	0.0479556	0.00272754	0.00571215	0.0880935	0.0379705	0.000112527	0.000587118	0.00184752	0.0122463	0.112996	0.0132232	0.00561323	0.0473598	0.0497077	0.0128444	0.0498314
TAG(54:1FA16:0)	0.0769734	0.0829125	0.0243928	0.00308296	0.0198612	0.0504048	0.00296684	0.0515987	0.00444752	0.0982568	0.00422244	0.000838347	0.0259944	0.00793084	0.000228959	0.00630804	0.0106069	0.012817	0.00541247	0.216311	0.0136041	0.0735079	0.0620492	0.0645833	0.0711357	0.0566194	0.0433918	0.19173	0.0193169	0.0919773	0.00553929	2.89262e-05	0.0119539	0.0017604	0.126867	0.122256	0.0562286	0.0939538	0.0400309	0.0353319	0.0125015	0.00411413	0.144115	0.00102892	0.203129	0.321948	0.107023	0.00521565	0.166385
TAG(54:1FA20:0)	0.0204175	0.0309543	0.00935381	0.00324568	0.0139521	0.022363	0.00962607	0.0201703	0.00180498	0.0102482	0.000248048	1.35943e-05	0.0432802	0.000516215	5.70511e-05	0.000386092	0.00543546	0.00961496	0.0246548	0.0557025	0.00315311	0.00550376	0.0173296	0.0180245	0.00462533	0.0981121	0.0648179	0.0708099	0.0149111	0.0136814	0.00219988	0.00275032	0.000489189	0.00045866	0.0811723	0.0181662	0.00180914	0.024746	0.00706824	0.0371161	0.00202029	0.00421623	0.012261	0.0035493	0.0693409	0.198859	0.0222453	0.0100513	0.0102867
TAG(54:2FA16:0)	0.252919	0.298738	0.131845	0.0056732	0.0374459	0.118899	0.020314	0.0881551	0.0231809	0.145474	0.00739351	0.00556077	0.109437	0.0148101	0.00220643	0.0112769	0.0424615	0.114475	0.0412962	0.528447	0.0806386	0.191891	0.124504	0.204582	0.173375	0.19691	0.0802712	0.200031	0.00798791	0.112547	0.0370647	0.000959241	0.0845749	0.0112444	0.387601	0.0775819	0.0761662	0.0588813	0.0712295	0.185712	0.0344639	0.00278112	0.154305	0.0169602	0.178148	0.742911	0.427703	0.00792524	0.395615
TAG(54:2FA20:0)	0.0057199	0.00415563	0.000504865	0.00026129	0.00318924	0.00845826	0.000757406	0.0174449	0.00237289	0.00703714	0.00041929	3.50989e-05	0.00959495	7.82518e-05	0.000167145	0.00118941	0.0132949	0.000755561	0.00307263	0.0214071	0.00204084	0.000970483	0.0152226	0.00231481	0.00220232	0.0407909	0.0261631	0.0482966	0.0119646	0.0447325	0.00294402	0.00018334	0.00203665	9.14039e-05	0.0233095	0.0484897	0.00458055	0.0694093	0.0159114	0.0143299	0.00513217	0.0115008	0.0472667	0.0022768	0.058796	0.0519218	0.00881144	0.00388511	0.0266923
TAG(54:4FA20:1)	0.104863	0.317217	0.072605	0.0101578	0.047042	0.217778	0.03109	0.245659	0.0191401	0.0916453	0.0219036	0.00222745	0.0879417	0.0284257	0.00104888	0.0114689	0.0125545	0.037311	0.0124672	0.517584	0.0114077	0.114094	0.14338	0.157614	0.0689262	0.106271	0.0383941	0.23262	0.0910294	0.347811	0.00643764	0.00107447	0.0595688	0.00142939	0.123326	0.24399	0.205044	0.0824091	0.034391	0.0512455	0.00333469	0.00651198	0.416128	0.0140503	0.195398	0.499581	0.195967	0.000800648	0.318773
TAG(55:4FA18:20	0.0307848	0.0307263	0.0399269	0.0768123	0.0923492	0.283409	0.209617	0.290695	0.273957	0.0171035	0.185052	0.115522	0.0440584	0.101899	0.120352	0.198624	0.092911	0.0581604	0.0861637	0.0730523	0.03132	0.0130548	0.268433	0.0857426	0.0739989	0.315306	0.329694	0.237717	0.499442	0.239175	0.12515	0.289941	0.360303	0.0601764	0.0443013	0.194385	0.243199	0.330983	0.0233258	0.0996089	0.0631488	0.426045	0.290747	0.303422	0.0712564	0.0155737	0.00977724	0.115901	0.119027
TAG(55:6FA18:1)	0.004028	0.02249	0.0324183	0.0400734	0.0351679	0.137738	0.0254802	0.0265428	0.109868	0.012272	0.187035	0.0674573	0.00793908	0.144853	0.0224669	0.0478717	0.000911088	0.00254815	0.000809832	0.0988887	0.0250127	0.0214327	0.131802	0.0529843	0.0591777	0.0153977	0.0169552	0.0493351	0.135812	0.0706685	0.00432516	0.0369695	0.0971474	0.0767632	0.00334507	0.0147306	0.163969	0.0658126	0.000319288	0.00104224	0.00315252	0.0203902	0.209589	0.0301014	0.00584114	0.0658312	0.0907793	0.0151182	0.0922704
TAG(55:6FA20:3)	0.00175701	0.0121634	0.0101053	0.0115014	0.0100346	0.0707731	0.00814171	0.0173118	0.0507128	0.00628842	0.0894114	0.0241221	0.00197477	0.0730252	0.00646331	0.0243447	0.000258572	0.0010073	6.40833e-05	0.067175	0.00891364	0.0120163	0.100741	0.0311283	0.0381332	0.00787731	0.00749656	0.0337155	0.0711565	0.0595272	0.00143042	0.00908294	0.0703023	0.0263948	0.00235916	0.0156513	0.114998	0.0471201	0.000284451	0.000566166	0.00142492	0.00828166	0.171818	0.0132709	0.00391395	0.0428917	0.0604357	0.00324483	0.077001
TAG(55:7FA15:0)	0.107697	0.034707	0.207354	0.067289	0.0968508	0.241743	0.105918	0.0464665	0.389482	0.031656	0.206504	0.297448	0.0696378	0.115478	0.171733	0.200866	0.103263	0.0768102	0.0767049	0.178007	0.342558	0.0264292	0.246977	0.0922836	0.200718	0.358579	0.242576	0.124749	0.103641	0.0231656	0.188454	0.299348	0.459861	0.321742	0.19507	0.000639209	0.11276	0.112175	0.00738883	0.104439	0.0950638	0.100963	0.0950685	0.175946	0.00487482	0.163681	0.273348	0.233451	0.184495
TAG(55:7FA20:3)	0.00692888	0.0740181	0.0574047	0.0962276	0.0669511	0.286645	0.0930474	0.152912	0.174502	0.0166047	0.307665	0.108401	0.0278361	0.266054	0.053377	0.124169	0.00255877	0.00814882	0.00369761	0.171962	0.0258621	0.0239101	0.293714	0.0880137	0.062239	0.0406869	0.02914	0.099303	0.37239	0.231308	0.00689048	0.117333	0.204099	0.0860813	0.00700503	0.0679772	0.359711	0.0938524	0.00137834	0.00164061	0.0022931	0.0418946	0.438937	0.0723236	0.00778676	0.0799288	0.109141	0.0205044	0.100818
TAG(55:7FA20:4)	0.00191711	0.0232106	0.0193322	0.0343074	0.0271762	0.143335	0.0360502	0.040094	0.107099	0.00645648	0.169753	0.0452809	0.00694117	0.131591	0.015768	0.0447067	0.000552288	0.00264175	0.000945781	0.0831892	0.00959832	0.0134724	0.150996	0.0568286	0.0437144	0.0187638	0.0190021	0.0471848	0.163807	0.0939094	0.00264802	0.0378408	0.103572	0.0430151	0.00174403	0.0251317	0.160782	0.071776	0.000157095	0.0012894	0.00140679	0.025851	0.224327	0.0423251	0.00432327	0.0465431	0.0567283	0.00752179	0.077142
TAG(55:8FA20:4)	0.00166169	0.016054	0.0192137	0.0316205	0.0225418	0.116463	0.0307067	0.0378568	0.0800853	0.00339981	0.132142	0.044354	0.00614259	0.107108	0.0188302	0.0410804	0.000502548	0.00271665	0.00110087	0.0630539	0.0115397	0.00785796	0.123653	0.0338737	0.0290775	0.0205676	0.0189353	0.0413107	0.160054	0.0637401	0.00326081	0.0519554	0.0943023	0.0464388	0.00288823	0.013849	0.142054	0.0423948	0.000122725	0.00092641	0.00129948	0.0213837	0.167271	0.0339904	0.00268847	0.0341924	0.0440027	0.0118389	0.0439718
TAG(57:9FA22:6)	0.00416569	0.0200152	0.0279506	0.0382468	0.031251	0.158001	0.0326857	0.0515277	0.109177	0.0102266	0.17544	0.0649585	0.00598384	0.143866	0.0225124	0.0734972	0.000831371	0.00249777	0.000809116	0.0942884	0.0180254	0.0127043	0.182366	0.0497332	0.0596495	0.0268968	0.0276034	0.0779084	0.192779	0.0838245	0.00425985	0.0526876	0.132377	0.057477	0.00566059	0.0228795	0.20013	0.076711	0.000222714	0.000848522	0.00216199	0.0248093	0.237974	0.0290997	0.00482168	0.0460349	0.0610478	0.0166804	0.0726082
TAG(58:3FA18:1)	0.0931799	0.0298674	0.0426984	0.0763727	0.129727	0.149351	0.158117	0.0158759	0.208654	0.13922	0.0795031	0.0250201	0.0567066	0.0765895	0.00532066	0.085294	0.0331969	0.0568818	0.158579	0.0725172	0.0220886	0.0640861	0.234658	0.343324	0.321846	0.377011	0.647054	0.37631	0.0884396	0.00873192	0.0365438	0.0580277	0.0371376	0.0371797	0.164815	0.0642134	0.0068862	0.560758	0.00966797	0.219684	0.0719716	0.186981	0.0208978	0.0969582	0.178982	0.26119	0.0351918	0.158477	0.0805499
TAG(58:5FA18:1)	0.0438999	0.143534	0.0124082	0.0117508	0.0246468	0.0766701	0.0257946	0.0668601	0.0809836	0.104736	0.0338091	0.00229424	0.144983	0.0217722	0.00112078	0.0314922	0.0665314	0.00920316	0.0205352	0.218278	0.024047	0.0199358	0.271435	0.105664	0.0533147	0.121339	0.0337437	0.0938171	0.0139912	0.32713	0.00360485	0.000304575	0.0271266	0.001724	0.0947904	0.1905	0.0175431	0.312528	0.0818908	0.0670838	0.0121603	0.00624012	0.311251	0.0258816	0.0569646	0.527746	0.351221	0.00210835	0.216446
TAG(58:6FA18:1)	0.000801416	0.0153891	0.000346864	0.00407968	0.00631602	0.0229501	0.00439248	0.0462818	0.00844285	0.00665983	0.0124854	0.000353802	0.0169899	0.00625263	0.000980503	0.00381231	0.00726059	0.000283599	0.00117772	0.0307778	0.00062656	0.00174532	0.0420781	0.00545361	0.00104816	0.0122592	0.00560035	0.0295847	0.0541849	0.187491	0.000521992	0.00068637	0.00395311	0.000322022	0.0024118	0.130965	0.0292383	0.0901843	0.0180869	0.00329143	0.00148419	0.0146657	0.183948	0.00857792	0.0414762	0.0481516	0.0181228	0.000761781	0.0351751
TAG(58:6FA20:4)	0.00315052	0.00893052	0.000556103	0.00357412	0.00365132	0.0292012	0.00283239	0.0818077	0.0232014	0.0173528	0.0285316	0.00609792	0.00590736	0.0176288	0.00620422	0.0454982	0.0183576	0.000345711	0.000206484	0.0401178	0.00563007	0.00201219	0.141817	0.00581168	0.0125788	0.0200906	0.00953653	0.0700813	0.0759639	0.259402	0.00360532	0.00198021	0.0539091	0.00194853	0.0109497	0.184708	0.0971002	0.170659	0.0371461	0.00258577	0.00823644	0.0212223	0.336029	0.00783444	0.0286276	0.0260987	0.0359911	0.00291612	0.0781543
[truncated: 287 more columns]
